# Supplementary material for: Seasonal variability shapes resilience of small-scale fisheries in Baja California Sur, Mexico
Source: PLoS One. 2017 Aug 4;12(8):e0182200. doi: 10.1371/journal.pone.0182200 (PMC5544237; doi:10.1371/journal.pone.0182200)
Supplement: S1 Dataset — (CSV) [file pone.0182200.s003.csv]

Month	Name Species	Office	Year	Price Pesos	Weight Kilos
1	VIEJA	BAHÍA ASUNCIÓN	2001	5	5
1	VERDILLO	BAHÍA ASUNCIÓN	2001	6	176
1	TIBURON	BAHÍA ASUNCIÓN	2001	119	17462
1	PULPO	BAHÍA ASUNCIÓN	2001	87	244
1	PESCADO BLANCO	BAHÍA ASUNCIÓN	2001	25	5096
1	MERO	BAHÍA ASUNCIÓN	2001	11	98
1	LENGUADO	BAHÍA ASUNCIÓN	2001	22	6
1	LANGOSTA ROJA	BAHÍA ASUNCIÓN	2001	222.290004730	18290
1	JUREL	BAHÍA ASUNCIÓN	2001	43	15100
1	JAIBA	BAHÍA ASUNCIÓN	2001	57	732
1	GARROPA	BAHÍA ASUNCIÓN	2001	11	20
1	CORVINA	BAHÍA ASUNCIÓN	2001	66	1682
1	CAZON	BAHÍA ASUNCIÓN	2001	16	72
1	CANGREJO MORO	BAHÍA ASUNCIÓN	2001	18	21395
1	CABRILLA	BAHÍA ASUNCIÓN	2001	4	201
1	BONITO	BAHÍA ASUNCIÓN	2001	7.5	806
2	VERDILLO	BAHÍA ASUNCIÓN	2001	3	78
2	TINTORERA	BAHÍA ASUNCIÓN	2001	6	22
2	TIBURON AZUL	BAHÍA ASUNCIÓN	2001	60	29199
2	TIBURON	BAHÍA ASUNCIÓN	2001	56	3958
2	PULPO	BAHÍA ASUNCIÓN	2001	149	669
2	PEZ GUITARRA	BAHÍA ASUNCIÓN	2001	7	192
2	PESCADO BLANCO	BAHÍA ASUNCIÓN	2001	9	6097
2	LENGUADO	BAHÍA ASUNCIÓN	2001	15	177
2	LANGOSTA ROJA	BAHÍA ASUNCIÓN	2001	133.309999466	9863
2	JAIBA	BAHÍA ASUNCIÓN	2001	65	359
2	CORVINA	BAHÍA ASUNCIÓN	2001	22	226
2	CANGREJO MORO	BAHÍA ASUNCIÓN	2001	9	18317
2	CABRILLA	BAHÍA ASUNCIÓN	2001	4.5	47
2	ANGELITO	BAHÍA ASUNCIÓN	2001	7	11
3	VIEJA	BAHÍA ASUNCIÓN	2001	5	33
3	VERDILLO	BAHÍA ASUNCIÓN	2001	4	706
3	TINTORERA	BAHÍA ASUNCIÓN	2001	11	86
3	TIBURON AZUL	BAHÍA ASUNCIÓN	2001	10	2576
3	TIBURON	BAHÍA ASUNCIÓN	2001	218	103273
3	PULPO	BAHÍA ASUNCIÓN	2001	222	532
3	PEZ GUITARRA	BAHÍA ASUNCIÓN	2001	18	46
3	PESCADO BLANCO	BAHÍA ASUNCIÓN	2001	76.5	36011
3	MANTA ALETA	BAHÍA ASUNCIÓN	2001	4	16
3	LENGUADO	BAHÍA ASUNCIÓN	2001	109	487
3	LANGOSTA ROJA	BAHÍA ASUNCIÓN	2001	73.299999237	7622
3	JUREL	BAHÍA ASUNCIÓN	2001	57	15497
3	JAIBA	BAHÍA ASUNCIÓN	2001	81	869
3	GAVILAN ALETA	BAHÍA ASUNCIÓN	2001	3	4
3	CORVINA	BAHÍA ASUNCIÓN	2001	66	1523
3	CORNUDA	BAHÍA ASUNCIÓN	2001	12	283
3	CAZON	BAHÍA ASUNCIÓN	2001	36	2517
3	CARACOL PANOCHA	BAHÍA ASUNCIÓN	2001	7.300000191	1437
3	CANGREJO MORO	BAHÍA ASUNCIÓN	2001	9	22802
3	CABRILLA	BAHÍA ASUNCIÓN	2001	31.5	2631
3	BONITO	BAHÍA ASUNCIÓN	2001	40	1422
3	ANGELITO	BAHÍA ASUNCIÓN	2001	14	142
3	ALGA GELIDIUM	BAHÍA ASUNCIÓN	2001	44.799999714	23213
3	ABULON AZUL	BAHÍA ASUNCIÓN	2001	521.820001125	4745
3	ABULON AMARILLO	BAHÍA ASUNCIÓN	2001	514.820001125	1506
4	VIEJA	BAHÍA ASUNCIÓN	2001	5	26
4	VERDILLO	BAHÍA ASUNCIÓN	2001	4	2
4	TINTORERA	BAHÍA ASUNCIÓN	2001	4	11
4	TIBURON AZUL	BAHÍA ASUNCIÓN	2001	4	365
4	TIBURON	BAHÍA ASUNCIÓN	2001	115	46582
4	PULPO	BAHÍA ASUNCIÓN	2001	105	160
4	PEZ GUITARRA	BAHÍA ASUNCIÓN	2001	7	8
4	PESCADO BLANCO	BAHÍA ASUNCIÓN	2001	30.5	5736
4	MANTA ALETA	BAHÍA ASUNCIÓN	2001	3	4
4	LENGUADO	BAHÍA ASUNCIÓN	2001	101	109
4	LANGOSTA ROJA	BAHÍA ASUNCIÓN	2001	33.560001373	3380
4	JUREL	BAHÍA ASUNCIÓN	2001	13	2575
4	JAIBA	BAHÍA ASUNCIÓN	2001	18	497
4	GAVILAN ALETA	BAHÍA ASUNCIÓN	2001	6	17
4	CORVINA	BAHÍA ASUNCIÓN	2001	29	578
4	CAZON	BAHÍA ASUNCIÓN	2001	47	3607
4	CANGREJO MORO	BAHÍA ASUNCIÓN	2001	9	19266
4	CABRILLA	BAHÍA ASUNCIÓN	2001	8.5	227
4	BONITO	BAHÍA ASUNCIÓN	2001	9.5	271
4	ANGELITO	BAHÍA ASUNCIÓN	2001	21	49
4	ALGA GELIDIUM	BAHÍA ASUNCIÓN	2001	2.099999905	972
4	ABULON AZUL	BAHÍA ASUNCIÓN	2001	449	11699
4	ABULON AMARILLO	BAHÍA ASUNCIÓN	2001	316	520
5	VIEJA	BAHÍA ASUNCIÓN	2001	5	4
5	VERDILLO	BAHÍA ASUNCIÓN	2001	4	21
5	TIBURON	BAHÍA ASUNCIÓN	2001	73	12501
5	PULPO	BAHÍA ASUNCIÓN	2001	20	9
5	PEZ GUITARRA	BAHÍA ASUNCIÓN	2001	32	27
5	PESCADO BLANCO	BAHÍA ASUNCIÓN	2001	25.5	13006
5	MERO	BAHÍA ASUNCIÓN	2001	51	241
5	MANTA	BAHÍA ASUNCIÓN	2001	12	117
5	LENGUADO	BAHÍA ASUNCIÓN	2001	134	527
5	JUREL	BAHÍA ASUNCIÓN	2001	37	3345
5	GAVILAN ALETA	BAHÍA ASUNCIÓN	2001	12	231
5	GARROPA	BAHÍA ASUNCIÓN	2001	11	5
5	CORVINA	BAHÍA ASUNCIÓN	2001	120	1648
5	CORNUDA	BAHÍA ASUNCIÓN	2001	7	50
5	CAZON	BAHÍA ASUNCIÓN	2001	72	9504
5	CARACOL PANOCHA	BAHÍA ASUNCIÓN	2001	7.300000191	2059
5	CANGREJO	BAHÍA ASUNCIÓN	2001	27	46371
5	CABRILLA	BAHÍA ASUNCIÓN	2001	12	242
5	BONITO	BAHÍA ASUNCIÓN	2001	23.5	339
5	BOCA DULCE	BAHÍA ASUNCIÓN	2001	2.5	6
5	ANGELITO	BAHÍA ASUNCIÓN	2001	43	134
5	ALGA GELIDIUM	BAHÍA ASUNCIÓN	2001	20	9250
5	ABULON AZUL	BAHÍA ASUNCIÓN	2001	647.920001030	12439
5	ABULON AMARILLO	BAHÍA ASUNCIÓN	2001	640.920001030	1135
6	VIEJA	BAHÍA ASUNCIÓN	2001	5	40
6	TINTORERA	BAHÍA ASUNCIÓN	2001	14	26
6	TIBURON AZUL	BAHÍA ASUNCIÓN	2001	5	541
6	TIBURON	BAHÍA ASUNCIÓN	2001	126	25588
6	ROCOTE	BAHÍA ASUNCIÓN	2001	15	364
6	PULPO	BAHÍA ASUNCIÓN	2001	30	128
6	PEZ GUITARRA	BAHÍA ASUNCIÓN	2001	30	82
6	PESCADO BLANCO	BAHÍA ASUNCIÓN	2001	81	12456
6	MERO	BAHÍA ASUNCIÓN	2001	33	128
6	MANTA ALETA	BAHÍA ASUNCIÓN	2001	11	20
6	LENGUADO	BAHÍA ASUNCIÓN	2001	189	1337
6	LANGOSTA ROJA	BAHÍA ASUNCIÓN	2001	159.489994049	24876
6	JUREL	BAHÍA ASUNCIÓN	2001	100	22853
6	GAVILAN ALETA	BAHÍA ASUNCIÓN	2001	3	8
6	GARROPA	BAHÍA ASUNCIÓN	2001	33	45
6	CORVINA	BAHÍA ASUNCIÓN	2001	182.5	3039
6	CORNUDA	BAHÍA ASUNCIÓN	2001	4	4
6	CAZON	BAHÍA ASUNCIÓN	2001	41	1183
6	CARACOL PANOCHA	BAHÍA ASUNCIÓN	2001	14.600000381	5144
6	CANGREJO	BAHÍA ASUNCIÓN	2001	9	9107
6	CABRILLA	BAHÍA ASUNCIÓN	2001	40	13036
6	BONITO	BAHÍA ASUNCIÓN	2001	43.5	6743
6	BOCA DULCE	BAHÍA ASUNCIÓN	2001	7.5	51
6	BAQUETA	BAHÍA ASUNCIÓN	2001	18	6
6	ANGELITO	BAHÍA ASUNCIÓN	2001	32	126
6	ALGA GELIDIUM	BAHÍA ASUNCIÓN	2001	35	14010
6	ABULON TRIPA	BAHÍA ASUNCIÓN	2001	3	3080
6	ABULON AZUL	BAHÍA ASUNCIÓN	2001	1152.320000648	18506
6	ABULON AMARILLO	BAHÍA ASUNCIÓN	2001	1145.320000648	2701
7	VIEJA	BAHÍA ASUNCIÓN	2001	20	630
7	VERDILLO	BAHÍA ASUNCIÓN	2001	24	509
7	TIBURON AZUL	BAHÍA ASUNCIÓN	2001	6	180
7	TIBURON	BAHÍA ASUNCIÓN	2001	135	31580
7	ROCOTE	BAHÍA ASUNCIÓN	2001	14	532
7	PULPO	BAHÍA ASUNCIÓN	2001	60	97
7	PEZ GUITARRA	BAHÍA ASUNCIÓN	2001	11	8
7	PESCADO BLANCO	BAHÍA ASUNCIÓN	2001	76	34329
7	MERO	BAHÍA ASUNCIÓN	2001	84	337
7	LENGUADO	BAHÍA ASUNCIÓN	2001	174	13233
7	LAPON	BAHÍA ASUNCIÓN	2001	7	1051
7	LANGOSTA ROJA	BAHÍA ASUNCIÓN	2001	65.219999313	10544
7	JUREL	BAHÍA ASUNCIÓN	2001	73	4895
7	JAIBA	BAHÍA ASUNCIÓN	2001	32.25	405
7	GAVILAN ALETA	BAHÍA ASUNCIÓN	2001	3	24
7	CORVINA	BAHÍA ASUNCIÓN	2001	174	9015
7	CORNUDA	BAHÍA ASUNCIÓN	2001	18	586
7	CAZON	BAHÍA ASUNCIÓN	2001	49	4356
7	CARACOL PANOCHA	BAHÍA ASUNCIÓN	2001	7.300000191	2385
7	CANGREJO MORO	BAHÍA ASUNCIÓN	2001	9	16688
7	CANGREJO	BAHÍA ASUNCIÓN	2001	18	13697
7	CABRILLA	BAHÍA ASUNCIÓN	2001	18	1479
7	BONITO	BAHÍA ASUNCIÓN	2001	62	2756
7	BOCA DULCE	BAHÍA ASUNCIÓN	2001	6	223
7	ANGELITO	BAHÍA ASUNCIÓN	2001	41	214
7	ALGA GELIDIUM	BAHÍA ASUNCIÓN	2001	10	4850
8	VIEJA	BAHÍA ASUNCIÓN	2001	5	30
8	VERDILLO	BAHÍA ASUNCIÓN	2001	16	1674
8	TIBURON	BAHÍA ASUNCIÓN	2001	81	22824
8	RONCADOR	BAHÍA ASUNCIÓN	2001	2	22
8	PEZ GUITARRA	BAHÍA ASUNCIÓN	2001	29	252
8	PESCADO BLANCO	BAHÍA ASUNCIÓN	2001	47	14512
8	PARGO	BAHÍA ASUNCIÓN	2001	3.679999948	15
8	MOJARRA	BAHÍA ASUNCIÓN	2001	2.5	95
8	MERO	BAHÍA ASUNCIÓN	2001	54	116
8	LENGUADO	BAHÍA ASUNCIÓN	2001	138	3771
8	JUREL	BAHÍA ASUNCIÓN	2001	76	8227
8	JAIBA	BAHÍA ASUNCIÓN	2001	7	385
8	GAVILAN ALETA	BAHÍA ASUNCIÓN	2001	12	408
8	CORVINA	BAHÍA ASUNCIÓN	2001	149	2239
8	CORNUDA	BAHÍA ASUNCIÓN	2001	19	110
8	CAZON	BAHÍA ASUNCIÓN	2001	14	11
8	CARACOL PANOCHA	BAHÍA ASUNCIÓN	2001	29.200000763	8891
8	CANGREJO	BAHÍA ASUNCIÓN	2001	27	21805
8	CABRILLA	BAHÍA ASUNCIÓN	2001	9	43
8	BONITO	BAHÍA ASUNCIÓN	2001	31	3424
8	ANGELITO	BAHÍA ASUNCIÓN	2001	30	117
8	ALGA GELIDIUM	BAHÍA ASUNCIÓN	2001	17.5	9506
9	VERDILLO	BAHÍA ASUNCIÓN	2001	4	37
9	TIBURON AZUL	BAHÍA ASUNCIÓN	2001	9	493
9	TIBURON	BAHÍA ASUNCIÓN	2001	145	14356
9	ROCOTE	BAHÍA ASUNCIÓN	2001	9	309
9	PULPO	BAHÍA ASUNCIÓN	2001	45	286
9	PEZ GUITARRA	BAHÍA ASUNCIÓN	2001	27	268
9	PESCADO BLANCO	BAHÍA ASUNCIÓN	2001	76	6520
9	MERO	BAHÍA ASUNCIÓN	2001	11	23
9	MANTA ALETA	BAHÍA ASUNCIÓN	2001	4	47
9	LENGUADO	BAHÍA ASUNCIÓN	2001	172	1193
9	LANGOSTA ROJA	BAHÍA ASUNCIÓN	2001	149.569995880	13446
9	JUREL	BAHÍA ASUNCIÓN	2001	97	21551
9	JAIBA	BAHÍA ASUNCIÓN	2001	7	1119
9	GAVILAN ALETA	BAHÍA ASUNCIÓN	2001	4.5	160
9	GAVILAN	BAHÍA ASUNCIÓN	2001	4	5
9	CORVINA	BAHÍA ASUNCIÓN	2001	150	5153
9	CORNUDA	BAHÍA ASUNCIÓN	2001	4	54
9	CAZON	BAHÍA ASUNCIÓN	2001	8	27
9	CARACOL PANOCHA	BAHÍA ASUNCIÓN	2001	14.600000381	4990
9	CANGREJO MORO	BAHÍA ASUNCIÓN	2001	9	15755
9	CABRILLA	BAHÍA ASUNCIÓN	2001	24	2145
9	BONITO	BAHÍA ASUNCIÓN	2001	20	3240
9	BOCA DULCE	BAHÍA ASUNCIÓN	2001	2.5	18
9	ANGELITO	BAHÍA ASUNCIÓN	2001	28	143
9	ALGA GELIDIUM	BAHÍA ASUNCIÓN	2001	45.199999809	16144
9	ABULON AZUL	BAHÍA ASUNCIÓN	2001	395.720001221	2793
9	ABULON AMARILLO	BAHÍA ASUNCIÓN	2001	388.720001221	521
10	TIBURON AZUL	BAHÍA ASUNCIÓN	2001	6	77
10	TIBURON	BAHÍA ASUNCIÓN	2001	99	14027
10	PULPO	BAHÍA ASUNCIÓN	2001	77	131
10	PEZ GUITARRA	BAHÍA ASUNCIÓN	2001	14	26
10	PESCADO BLANCO	BAHÍA ASUNCIÓN	2001	92	6303
10	MERO	BAHÍA ASUNCIÓN	2001	72	107
10	LENGUADO	BAHÍA ASUNCIÓN	2001	62	186
10	LANGOSTA ROJA	BAHÍA ASUNCIÓN	2001	345.529989243	62108
10	JUREL	BAHÍA ASUNCIÓN	2001	78	32455
10	JAIBA	BAHÍA ASUNCIÓN	2001	22.5	818
10	GAVILAN ALETA	BAHÍA ASUNCIÓN	2001	6	18
10	GARROPA	BAHÍA ASUNCIÓN	2001	33	30
10	CORVINA	BAHÍA ASUNCIÓN	2001	174	4380
10	CORNUDA	BAHÍA ASUNCIÓN	2001	7	27
10	CAZON	BAHÍA ASUNCIÓN	2001	48	568
10	CARACOL PANOCHA	BAHÍA ASUNCIÓN	2001	36.500000954	12256
10	CABRILLA	BAHÍA ASUNCIÓN	2001	6.5	416
10	BONITO	BAHÍA ASUNCIÓN	2001	37	5771
10	BAGRE	BAHÍA ASUNCIÓN	2001	7.300000191	999
10	ANGELITO	BAHÍA ASUNCIÓN	2001	15	55
10	ALGA GELIDIUM	BAHÍA ASUNCIÓN	2001	28.699999809	6077
11	VIEJA	BAHÍA ASUNCIÓN	2001	5	63
11	VERDILLO	BAHÍA ASUNCIÓN	2001	12	707
11	TIBURON	BAHÍA ASUNCIÓN	2001	29	1826
11	PULPO	BAHÍA ASUNCIÓN	2001	57	52
11	PEZ GUITARRA	BAHÍA ASUNCIÓN	2001	11	25
11	PESCADO BLANCO	BAHÍA ASUNCIÓN	2001	42	8131
11	MERO	BAHÍA ASUNCIÓN	2001	51	130
11	MANTA ALETA	BAHÍA ASUNCIÓN	2001	4	2
11	LENGUADO	BAHÍA ASUNCIÓN	2001	98	61
11	LANGOSTA ROJA	BAHÍA ASUNCIÓN	2001	258.569990158	25820
11	JUREL	BAHÍA ASUNCIÓN	2001	61.5	14575
11	JAIBA	BAHÍA ASUNCIÓN	2001	9.5	491
11	GAVILAN ALETA	BAHÍA ASUNCIÓN	2001	3	3
11	GARROPA	BAHÍA ASUNCIÓN	2001	22	27
11	CORVINA	BAHÍA ASUNCIÓN	2001	122	2293
11	CORNUDA	BAHÍA ASUNCIÓN	2001	11	74
11	CAZON	BAHÍA ASUNCIÓN	2001	43	197
11	CARACOL PANOCHA	BAHÍA ASUNCIÓN	2001	21.900000572	4626
11	CANGREJO MORO	BAHÍA ASUNCIÓN	2001	9	14768
11	CANGREJO	BAHÍA ASUNCIÓN	2001	9	18000
11	CABRILLA	BAHÍA ASUNCIÓN	2001	7	41
11	BONITO	BAHÍA ASUNCIÓN	2001	31.5	1610
11	ANGELITO	BAHÍA ASUNCIÓN	2001	4	15
11	ALGA GELIDIUM	BAHÍA ASUNCIÓN	2001	32.5	19533
12	VIEJA	BAHÍA ASUNCIÓN	2001	5	6
12	VERDILLO	BAHÍA ASUNCIÓN	2001	8	20
12	TIBURON	BAHÍA ASUNCIÓN	2001	107	9517
12	ROCOTE	BAHÍA ASUNCIÓN	2001	2.5	359
12	PULPO	BAHÍA ASUNCIÓN	2001	115	301
12	PEZ GUITARRA	BAHÍA ASUNCIÓN	2001	8	186
12	PESCADO BLANCO	BAHÍA ASUNCIÓN	2001	60.5	17074
12	MERO	BAHÍA ASUNCIÓN	2001	11	4
12	LENGUADO	BAHÍA ASUNCIÓN	2001	88	1670
12	LANGOSTA ROJA	BAHÍA ASUNCIÓN	2001	277.779996872	26158
12	JUREL	BAHÍA ASUNCIÓN	2001	99	27148
12	GAVILAN ALETA	BAHÍA ASUNCIÓN	2001	3	2
12	GARROPA	BAHÍA ASUNCIÓN	2001	28	30
12	CORVINA	BAHÍA ASUNCIÓN	2001	128	5690
12	CORNUDA	BAHÍA ASUNCIÓN	2001	4	33
12	CAZON	BAHÍA ASUNCIÓN	2001	15	189
12	CARACOL PANOCHA	BAHÍA ASUNCIÓN	2001	21.900000572	3150
12	CABRILLA	BAHÍA ASUNCIÓN	2001	22	4063
12	BONITO	BAHÍA ASUNCIÓN	2001	24.5	2629
12	ANGELITO	BAHÍA ASUNCIÓN	2001	23	242
12	ALGA GELIDIUM	BAHÍA ASUNCIÓN	2001	43.099999905	19505
1	TIBURON	BAHÍA ASUNCIÓN	2002	42	13447
1	PULPO	BAHÍA ASUNCIÓN	2002	80	89
1	PESCADO BLANCO	BAHÍA ASUNCIÓN	2002	14	887
1	LENGUADO	BAHÍA ASUNCIÓN	2002	22	69
1	LANGOSTA ROJA	BAHÍA ASUNCIÓN	2002	172.25	20880
1	JUREL	BAHÍA ASUNCIÓN	2002	24	722
1	CORVINA	BAHÍA ASUNCIÓN	2002	39	1894
1	CAZON	BAHÍA ASUNCIÓN	2002	8	100
1	CANGREJO	BAHÍA ASUNCIÓN	2002	31	31624
1	CABRILLA	BAHÍA ASUNCIÓN	2002	7	294
1	BONITO	BAHÍA ASUNCIÓN	2002	14	26
1	ANGELITO	BAHÍA ASUNCIÓN	2002	8	80
1	ALGA GELIDIUM	BAHÍA ASUNCIÓN	2002	18.099999905	8166
2	VIEJA	BAHÍA ASUNCIÓN	2002	5	23
2	VERDILLO	BAHÍA ASUNCIÓN	2002	8	459
2	TIBURON AZUL	BAHÍA ASUNCIÓN	2002	8	501
2	TIBURON	BAHÍA ASUNCIÓN	2002	58	32115
2	PULPO	BAHÍA ASUNCIÓN	2002	60	21
2	PESCADO BLANCO	BAHÍA ASUNCIÓN	2002	19.5	1146
2	MERO	BAHÍA ASUNCIÓN	2002	11	90
2	LENGUADO	BAHÍA ASUNCIÓN	2002	22	362
2	LANGOSTA ROJA	BAHÍA ASUNCIÓN	2002	239.930000305	16632
2	JUREL	BAHÍA ASUNCIÓN	2002	18	1845
2	GARROPA	BAHÍA ASUNCIÓN	2002	11	14
2	CORVINA	BAHÍA ASUNCIÓN	2002	44	1046
2	CAZON	BAHÍA ASUNCIÓN	2002	15	82
2	CANGREJO	BAHÍA ASUNCIÓN	2002	14.5	7430
2	CABRILLA	BAHÍA ASUNCIÓN	2002	4.5	30
2	BONITO	BAHÍA ASUNCIÓN	2002	21	136
2	ALGA GELIDIUM	BAHÍA ASUNCIÓN	2002	12.5	5819
3	VIEJA	BAHÍA ASUNCIÓN	2002	5	26
3	VERDILLO	BAHÍA ASUNCIÓN	2002	4	24
3	TINTORERA	BAHÍA ASUNCIÓN	2002	4	15
3	TIBURON AZUL	BAHÍA ASUNCIÓN	2002	14	782
3	TIBURON	BAHÍA ASUNCIÓN	2002	61	16931
3	ROCOTE	BAHÍA ASUNCIÓN	2002	9.5	121
3	PULPO	BAHÍA ASUNCIÓN	2002	60	130
3	PEZ GUITARRA	BAHÍA ASUNCIÓN	2002	11.699999809	92
3	PESCADO BLANCO	BAHÍA ASUNCIÓN	2002	56	46914
3	MERO	BAHÍA ASUNCIÓN	2002	40	137
3	LENGUADO	BAHÍA ASUNCIÓN	2002	69	3391
3	LAPON	BAHÍA ASUNCIÓN	2002	20	10
3	LANGOSTA ROJA	BAHÍA ASUNCIÓN	2002	65.219999313	10764
3	JUREL	BAHÍA ASUNCIÓN	2002	31.150000095	3290
3	GARROPA	BAHÍA ASUNCIÓN	2002	11	3
3	CORVINA	BAHÍA ASUNCIÓN	2002	69	2493
3	CAZON	BAHÍA ASUNCIÓN	2002	37	890
3	CARACOL PANOCHA	BAHÍA ASUNCIÓN	2002	8	847
3	CANGREJO	BAHÍA ASUNCIÓN	2002	16	3398
3	CABRILLA	BAHÍA ASUNCIÓN	2002	21	3611
3	BONITO	BAHÍA ASUNCIÓN	2002	36	514
3	ANGELITO	BAHÍA ASUNCIÓN	2002	29	193
3	ALGA GELIDIUM	BAHÍA ASUNCIÓN	2002	561.199999332	13443
3	ABULON AZUL	BAHÍA ASUNCIÓN	2002	343.260009766	1201
3	ABULON AMARILLO	BAHÍA ASUNCIÓN	2002	338.260009766	1474
4	VIEJA	BAHÍA ASUNCIÓN	2002	10	67
4	VERDILLO	BAHÍA ASUNCIÓN	2002	4	47
4	TIBURON AZUL	BAHÍA ASUNCIÓN	2002	4	334
4	TIBURON	BAHÍA ASUNCIÓN	2002	75	43823
4	ROCOTE	BAHÍA ASUNCIÓN	2002	2.5	6
4	PEZ GUITARRA	BAHÍA ASUNCIÓN	2002	7	3
4	PESCADO BLANCO	BAHÍA ASUNCIÓN	2002	43	25248
4	LENGUADO	BAHÍA ASUNCIÓN	2002	29	15
4	LANGOSTA ROJA	BAHÍA ASUNCIÓN	2002	62.260002136	7406
4	JUREL	BAHÍA ASUNCIÓN	2002	10	586
4	GARROPA	BAHÍA ASUNCIÓN	2002	11	6
4	CORVINA	BAHÍA ASUNCIÓN	2002	69	843
4	CAZON	BAHÍA ASUNCIÓN	2002	39	7822
4	CARACOL PANOCHA	BAHÍA ASUNCIÓN	2002	15	861
4	CANGREJO	BAHÍA ASUNCIÓN	2002	9.5	1565
4	CABRILLA	BAHÍA ASUNCIÓN	2002	14	2773
4	BONITO	BAHÍA ASUNCIÓN	2002	16.5	1289
4	ANGELITO	BAHÍA ASUNCIÓN	2002	25	77
4	ALGA GELIDIUM	BAHÍA ASUNCIÓN	2002	35.499999523	13480
4	ABULON AZUL	BAHÍA ASUNCIÓN	2002	514.890014648	7158
4	ABULON AMARILLO	BAHÍA ASUNCIÓN	2002	507.390014648	2058
5	VERDILLO	BAHÍA ASUNCIÓN	2002	4	19
5	TINTORERA	BAHÍA ASUNCIÓN	2002	8	309
5	TIBURON	BAHÍA ASUNCIÓN	2002	62	11046
5	PULPO	BAHÍA ASUNCIÓN	2002	10	114
5	PEZ GUITARRA	BAHÍA ASUNCIÓN	2002	8	125
5	PESCADO BLANCO	BAHÍA ASUNCIÓN	2002	31.5	16113
5	LENGUADO	BAHÍA ASUNCIÓN	2002	68	101
5	LANGOSTA ROJA	BAHÍA ASUNCIÓN	2002	33.830001831	3179
5	JUREL	BAHÍA ASUNCIÓN	2002	35	4949
5	CORVINA	BAHÍA ASUNCIÓN	2002	68	1486
5	CAZON	BAHÍA ASUNCIÓN	2002	61	4193
5	CANGREJO	BAHÍA ASUNCIÓN	2002	9	17303
5	CABRILLA	BAHÍA ASUNCIÓN	2002	14	2766
5	BONITO	BAHÍA ASUNCIÓN	2002	30.5	135
5	ANGELITO	BAHÍA ASUNCIÓN	2002	25	128
5	ALGA GELIDIUM	BAHÍA ASUNCIÓN	2002	55.399999619	18370
5	ABULON AZUL	BAHÍA ASUNCIÓN	2002	1614.450020790	15557
5	ABULON AMARILLO	BAHÍA ASUNCIÓN	2002	1137.890014172	1270
6	VERDILLO	BAHÍA ASUNCIÓN	2002	12	224
6	TINTORERA	BAHÍA ASUNCIÓN	2002	19	120
6	TIBURON AZUL	BAHÍA ASUNCIÓN	2002	20	3275
6	TIBURON	BAHÍA ASUNCIÓN	2002	74	13598
6	ROCOTE	BAHÍA ASUNCIÓN	2002	3	33
6	PULPO	BAHÍA ASUNCIÓN	2002	40	68
6	PEZ GUITARRA	BAHÍA ASUNCIÓN	2002	31	230
6	PESCADO BLANCO	BAHÍA ASUNCIÓN	2002	524.5	38010
6	MERO	BAHÍA ASUNCIÓN	2002	11	101
6	LENGUADO	BAHÍA ASUNCIÓN	2002	166	10353
6	LAPON	BAHÍA ASUNCIÓN	2002	4	81
6	LANGOSTA ROJA	BAHÍA ASUNCIÓN	2002	120.790000916	18372
6	JUREL	BAHÍA ASUNCIÓN	2002	49	4676
6	GARROPA	BAHÍA ASUNCIÓN	2002	22	16
6	CORVINA	BAHÍA ASUNCIÓN	2002	95	2237
6	CORNUDA	BAHÍA ASUNCIÓN	2002	8	35
6	CAZON	BAHÍA ASUNCIÓN	2002	78	2097
6	CARACOL PANOCHA	BAHÍA ASUNCIÓN	2002	16	3920
6	CANGREJO	BAHÍA ASUNCIÓN	2002	9	17344
6	CABRILLA	BAHÍA ASUNCIÓN	2002	31.5	1760
6	BONITO	BAHÍA ASUNCIÓN	2002	25	571
6	ANGELITO	BAHÍA ASUNCIÓN	2002	52	4046
6	ALGA GELIDIUM	BAHÍA ASUNCIÓN	2002	884.199998856	40348
6	ABULON AZUL	BAHÍA ASUNCIÓN	2002	893.190014362	9922
6	ABULON AMARILLO	BAHÍA ASUNCIÓN	2002	759.590014458	2785
7	VIEJA	BAHÍA ASUNCIÓN	2002	5	27
7	VERDILLO	BAHÍA ASUNCIÓN	2002	16	533
7	TINTORERA	BAHÍA ASUNCIÓN	2002	7	32
7	TIBURON AZUL	BAHÍA ASUNCIÓN	2002	26	5836
7	TIBURON	BAHÍA ASUNCIÓN	2002	52	8333
7	PULPO	BAHÍA ASUNCIÓN	2002	20	20
7	PEZ GUITARRA	BAHÍA ASUNCIÓN	2002	15	42
7	PESCADO BLANCO	BAHÍA ASUNCIÓN	2002	62.5	64360
7	MERO	BAHÍA ASUNCIÓN	2002	22	429
7	LENGUADO	BAHÍA ASUNCIÓN	2002	115	1557
7	LAPON	BAHÍA ASUNCIÓN	2002	2.5	4
7	LANGOSTA ROJA	BAHÍA ASUNCIÓN	2002	55.570001602	5235
7	JUREL	BAHÍA ASUNCIÓN	2002	48	9314
7	GAVILAN ALETA	BAHÍA ASUNCIÓN	2002	3	3
7	CORVINA	BAHÍA ASUNCIÓN	2002	84	7029
7	CAZON	BAHÍA ASUNCIÓN	2002	55	1226
7	CARACOL PANOCHA	BAHÍA ASUNCIÓN	2002	71	13503
7	CANGREJO	BAHÍA ASUNCIÓN	2002	18	12426
7	CABRILLA	BAHÍA ASUNCIÓN	2002	10.5	583
7	BONITO	BAHÍA ASUNCIÓN	2002	36	513
7	ANGELITO	BAHÍA ASUNCIÓN	2002	15	46
7	ALGA GELIDIUM	BAHÍA ASUNCIÓN	2002	48.699999332	12730
8	VIEJA	BAHÍA ASUNCIÓN	2002	10	61
8	VERDILLO	BAHÍA ASUNCIÓN	2002	4	91
8	TINTORERA	BAHÍA ASUNCIÓN	2002	7	5
8	TIBURON AZUL	BAHÍA ASUNCIÓN	2002	6	328
8	TIBURON	BAHÍA ASUNCIÓN	2002	46	4486
8	PEZ GUITARRA	BAHÍA ASUNCIÓN	2002	19	162
8	PESCADO BLANCO	BAHÍA ASUNCIÓN	2002	19	2275
8	LENGUADO	BAHÍA ASUNCIÓN	2002	69	1747
8	LAPON	BAHÍA ASUNCIÓN	2002	5	164
8	LANGOSTA ROJA	BAHÍA ASUNCIÓN	2002	63.860000610	9543
8	JUREL	BAHÍA ASUNCIÓN	2002	24	689
8	GAVILAN ALETA	BAHÍA ASUNCIÓN	2002	3	12
8	GARROPA	BAHÍA ASUNCIÓN	2002	11	8
8	CORVINA	BAHÍA ASUNCIÓN	2002	44	1476
8	CAZON	BAHÍA ASUNCIÓN	2002	19	1152
8	CARACOL PANOCHA	BAHÍA ASUNCIÓN	2002	16	2660
8	BONITO	BAHÍA ASUNCIÓN	2002	21	239
8	ANGELITO	BAHÍA ASUNCIÓN	2002	29	323
8	ALGA GELIDIUM	BAHÍA ASUNCIÓN	2002	35.999999523	14712
8	ABULON AZUL	BAHÍA ASUNCIÓN	2002	126.099999905	3029
8	ABULON AMARILLO	BAHÍA ASUNCIÓN	2002	126.099999905	225
9	VIEJA	BAHÍA ASUNCIÓN	2002	5	57
9	VERDILLO	BAHÍA ASUNCIÓN	2002	16	231
9	TINTORERA	BAHÍA ASUNCIÓN	2002	14	15
9	TIBURON AZUL	BAHÍA ASUNCIÓN	2002	51.699999809	3373
9	TIBURON	BAHÍA ASUNCIÓN	2002	56	25028
9	ROCOTE	BAHÍA ASUNCIÓN	2002	2.5	72
9	PULPO	BAHÍA ASUNCIÓN	2002	60	54
9	PEZ GUITARRA	BAHÍA ASUNCIÓN	2002	22	131
9	PESCADO BLANCO	BAHÍA ASUNCIÓN	2002	60	23125
9	MERO	BAHÍA ASUNCIÓN	2002	73	303
9	LENGUADO	BAHÍA ASUNCIÓN	2002	177	4701
9	LAPON	BAHÍA ASUNCIÓN	2002	2.5	851
9	LANGOSTA ROJA	BAHÍA ASUNCIÓN	2002	123.230005264	13022
9	JUREL	BAHÍA ASUNCIÓN	2002	113	43130
9	GAVILAN ALETA	BAHÍA ASUNCIÓN	2002	3	23
9	GARROPA	BAHÍA ASUNCIÓN	2002	22	55
9	CORVINA	BAHÍA ASUNCIÓN	2002	182	4845
9	CORNUDA	BAHÍA ASUNCIÓN	2002	16	278
9	CAZON	BAHÍA ASUNCIÓN	2002	53	332
9	CARACOL PANOCHA	BAHÍA ASUNCIÓN	2002	122	7461
9	CANGREJO	BAHÍA ASUNCIÓN	2002	25	29020
9	CABRILLA	BAHÍA ASUNCIÓN	2002	24.5	1215
9	BONITO	BAHÍA ASUNCIÓN	2002	53.5	2208
9	ANGELITO	BAHÍA ASUNCIÓN	2002	41	277
9	ALGA GELIDIUM	BAHÍA ASUNCIÓN	2002	1556.199999809	18660
9	ABULON AZUL	BAHÍA ASUNCIÓN	2002	126.099999905	2443
9	ABULON AMARILLO	BAHÍA ASUNCIÓN	2002	126.099999905	45
10	VERDILLO	BAHÍA ASUNCIÓN	2002	4	13
10	TIBURON AZUL	BAHÍA ASUNCIÓN	2002	26	1612
10	TIBURON	BAHÍA ASUNCIÓN	2002	16	193
10	PESCADO BLANCO	BAHÍA ASUNCIÓN	2002	41	7083
10	MERO	BAHÍA ASUNCIÓN	2002	51	171
10	LENGUADO	BAHÍA ASUNCIÓN	2002	66	276
10	LANGOSTA ROJA	BAHÍA ASUNCIÓN	2002	299.590007782	39824
10	JUREL	BAHÍA ASUNCIÓN	2002	49	50272
10	GARROPA	BAHÍA ASUNCIÓN	2002	11	11
10	CORVINA	BAHÍA ASUNCIÓN	2002	58.5	3278
10	CAZON	BAHÍA ASUNCIÓN	2002	27	641
10	CARACOL PANOCHA	BAHÍA ASUNCIÓN	2002	115	18577
10	CABRILLA	BAHÍA ASUNCIÓN	2002	7	893
10	BONITO	BAHÍA ASUNCIÓN	2002	36.5	717
10	ALGA GELIDIUM	BAHÍA ASUNCIÓN	2002	60.099999428	18713
10	ABULON AZUL	BAHÍA ASUNCIÓN	2002	171.630004883	614
10	ABULON AMARILLO	BAHÍA ASUNCIÓN	2002	169.130004883	22
11	VERDILLO	BAHÍA ASUNCIÓN	2002	8	60
11	TIBURON AZUL	BAHÍA ASUNCIÓN	2002	42	10335
11	TIBURON	BAHÍA ASUNCIÓN	2002	54	8110
11	PULPO	BAHÍA ASUNCIÓN	2002	59	157
11	PESCADO BLANCO	BAHÍA ASUNCIÓN	2002	42	6754
11	LENGUADO	BAHÍA ASUNCIÓN	2002	44	89
11	LANGOSTA ROJA	BAHÍA ASUNCIÓN	2002	383.590009689	53121
11	JUREL	BAHÍA ASUNCIÓN	2002	91	16788
11	GARROPA	BAHÍA ASUNCIÓN	2002	11	35
11	CORVINA	BAHÍA ASUNCIÓN	2002	131	3641
11	CAZON	BAHÍA ASUNCIÓN	2002	52	1475
11	CARACOL PANOCHA	BAHÍA ASUNCIÓN	2002	53	12487
11	CABRILLA	BAHÍA ASUNCIÓN	2002	21	805
11	BONITO	BAHÍA ASUNCIÓN	2002	58.5	3287
11	ANGELITO	BAHÍA ASUNCIÓN	2002	15	436
11	ALGA GELIDIUM	BAHÍA ASUNCIÓN	2002	76.999999046	14829
12	TIBURON AZUL	BAHÍA ASUNCIÓN	2002	30	8792
12	TIBURON	BAHÍA ASUNCIÓN	2002	42	8494
12	ROCOTE	BAHÍA ASUNCIÓN	2002	2	9
12	PULPO	BAHÍA ASUNCIÓN	2002	10	26
12	PEZ GUITARRA	BAHÍA ASUNCIÓN	2002	20	25
12	PESCADO BLANCO	BAHÍA ASUNCIÓN	2002	27	32900
12	MERO	BAHÍA ASUNCIÓN	2002	22	42
12	LENGUADO	BAHÍA ASUNCIÓN	2002	66	2512
12	LAPON	BAHÍA ASUNCIÓN	2002	2.5	988
12	LANGOSTA ROJA	BAHÍA ASUNCIÓN	2002	290.620002747	30749
12	JUREL	BAHÍA ASUNCIÓN	2002	50	12238
12	GARROPA	BAHÍA ASUNCIÓN	2002	11	11
12	CORVINA	BAHÍA ASUNCIÓN	2002	124	3481
12	CAZON	BAHÍA ASUNCIÓN	2002	42	1053
12	CABRILLA	BAHÍA ASUNCIÓN	2002	17.5	1789
12	BONITO	BAHÍA ASUNCIÓN	2002	27.5	479
12	ANGELITO	BAHÍA ASUNCIÓN	2002	23	293
12	ALGA GELIDIUM	BAHÍA ASUNCIÓN	2002	61.399999142	11199
12	ABULON AZUL	BAHÍA ASUNCIÓN	2002	297.930001736	9773
12	ABULON AMARILLO	BAHÍA ASUNCIÓN	2002	295.230004787	637
1	TINTORERA	BAHÍA ASUNCIÓN	2003	7	5
1	TIBURON AZUL	BAHÍA ASUNCIÓN	2003	50	28832
1	TIBURON	BAHÍA ASUNCIÓN	2003	20	299
1	PULPO	BAHÍA ASUNCIÓN	2003	50	984
1	PEZ GUITARRA	BAHÍA ASUNCIÓN	2003	4	4
1	PESCADO BLANCO	BAHÍA ASUNCIÓN	2003	28	6170
1	MERO	BAHÍA ASUNCIÓN	2003	31	44
1	LENGUADO	BAHÍA ASUNCIÓN	2003	29.719999790	22
1	LANGOSTA ROJA	BAHÍA ASUNCIÓN	2003	298.690002441	31296
1	JUREL	BAHÍA ASUNCIÓN	2003	49.879999161	2362
1	GARROPA	BAHÍA ASUNCIÓN	2003	11	11
1	CORVINA	BAHÍA ASUNCIÓN	2003	88	1017
1	CAZON	BAHÍA ASUNCIÓN	2003	15	38
1	CABRILLA	BAHÍA ASUNCIÓN	2003	10.5	2122
1	BONITO	BAHÍA ASUNCIÓN	2003	30.5	438
1	ANGELITO	BAHÍA ASUNCIÓN	2003	7	9
1	ALGA GELIDIUM	BAHÍA ASUNCIÓN	2003	30.799999237	6702
2	VERDILLO	BAHÍA ASUNCIÓN	2003	4	57
2	TIBURON AZUL	BAHÍA ASUNCIÓN	2003	40	19347
2	TIBURON	BAHÍA ASUNCIÓN	2003	18	235
2	PULPO	BAHÍA ASUNCIÓN	2003	45	327
2	PESCADO BLANCO	BAHÍA ASUNCIÓN	2003	33	1935
2	MERO	BAHÍA ASUNCIÓN	2003	18	19
2	LANGOSTA ROJA	BAHÍA ASUNCIÓN	2003	266.970001221	25800
2	JUREL	BAHÍA ASUNCIÓN	2003	34.639999866	1811
2	GAVILAN ALETA	BAHÍA ASUNCIÓN	2003	3.5	109
2	CORVINA	BAHÍA ASUNCIÓN	2003	99	2494
2	CAZON	BAHÍA ASUNCIÓN	2003	14	16
2	BONITO	BAHÍA ASUNCIÓN	2003	29.25	153
2	ANGELITO	BAHÍA ASUNCIÓN	2003	7	5
2	ALGA GELIDIUM	BAHÍA ASUNCIÓN	2003	23.099999428	5474
3	TINTORERA	BAHÍA ASUNCIÓN	2003	6	89
3	TIBURON AZUL	BAHÍA ASUNCIÓN	2003	50	29707
3	TIBURON	BAHÍA ASUNCIÓN	2003	16.25	1474
3	PULPO	BAHÍA ASUNCIÓN	2003	136	2520
3	PEZ GUITARRA	BAHÍA ASUNCIÓN	2003	9.5	56
3	PESCADO BLANCO	BAHÍA ASUNCIÓN	2003	64.5	22711
3	MERO	BAHÍA ASUNCIÓN	2003	42	177
3	LENGUADO	BAHÍA ASUNCIÓN	2003	73	1532
3	LENGUA	BAHÍA ASUNCIÓN	2003	6	9
3	LAPON	BAHÍA ASUNCIÓN	2003	2.5	546
3	JUREL	BAHÍA ASUNCIÓN	2003	35	9582
3	GAVILAN ALETA	BAHÍA ASUNCIÓN	2003	3.5	5
3	CORVINA	BAHÍA ASUNCIÓN	2003	129	3112
3	CORNUDA	BAHÍA ASUNCIÓN	2003	7	56
3	CAZON	BAHÍA ASUNCIÓN	2003	43	444
3	CABRILLA	BAHÍA ASUNCIÓN	2003	4	3
3	BONITO	BAHÍA ASUNCIÓN	2003	69.75	1960
3	ANGELITO	BAHÍA ASUNCIÓN	2003	27	173
3	ALGA GELIDIUM	BAHÍA ASUNCIÓN	2003	75.399999619	31731
3	ABULON AZUL	BAHÍA ASUNCIÓN	2003	243.110000610	5
3	ABULON AMARILLO	BAHÍA ASUNCIÓN	2003	240.610000610	76
4	VERDILLO	BAHÍA ASUNCIÓN	2003	5	58
4	TIBURON AZUL	BAHÍA ASUNCIÓN	2003	46.25	21196
4	TIBURON	BAHÍA ASUNCIÓN	2003	19	205
4	PULPO MAYA	BAHÍA ASUNCIÓN	2003	15	188
4	PULPO	BAHÍA ASUNCIÓN	2003	55	774
4	PEZ GUITARRA	BAHÍA ASUNCIÓN	2003	5	15
4	PESCADO BLANCO	BAHÍA ASUNCIÓN	2003	66.5	14731
4	MERO	BAHÍA ASUNCIÓN	2003	22	154
4	LENGUADO	BAHÍA ASUNCIÓN	2003	33	2248
4	LAPON	BAHÍA ASUNCIÓN	2003	4.5	815
4	LANGOSTA ROJA	BAHÍA ASUNCIÓN	2003	135.070001602	10923
4	LANGOSTA CARIBE	BAHÍA ASUNCIÓN	2003	39	5
4	JUREL	BAHÍA ASUNCIÓN	2003	33.719999790	9802
4	CORVINA	BAHÍA ASUNCIÓN	2003	78	5038
4	CORNUDA	BAHÍA ASUNCIÓN	2003	5	94
4	CAZON	BAHÍA ASUNCIÓN	2003	48	899
4	CARACOL PANOCHA	BAHÍA ASUNCIÓN	2003	15	1417
4	CABRILLA	BAHÍA ASUNCIÓN	2003	7.5	107
4	BONITO	BAHÍA ASUNCIÓN	2003	25	428
4	ANGELITO	BAHÍA ASUNCIÓN	2003	17	107
4	ALGA GELIDIUM	BAHÍA ASUNCIÓN	2003	28.099999905	19735
4	ABULON AZUL	BAHÍA ASUNCIÓN	2003	1336.310000420	19646
4	ABULON AMARILLO	BAHÍA ASUNCIÓN	2003	847.710000515	3122
5	VERDILLO	BAHÍA ASUNCIÓN	2003	4	30
5	TINTORERA	BAHÍA ASUNCIÓN	2003	8	99
5	TIBURON AZUL	BAHÍA ASUNCIÓN	2003	27	13580
5	TIBURON	BAHÍA ASUNCIÓN	2003	12	4232
5	ROCOTE	BAHÍA ASUNCIÓN	2003	2.5	15
5	PULPO	BAHÍA ASUNCIÓN	2003	99	222
5	PEZ GUITARRA	BAHÍA ASUNCIÓN	2003	4	7
5	PESCADO BLANCO	BAHÍA ASUNCIÓN	2003	34.5	24993
5	MERO	BAHÍA ASUNCIÓN	2003	18	30
5	LENGUADO	BAHÍA ASUNCIÓN	2003	46	94
5	LANGOSTA ROJA	BAHÍA ASUNCIÓN	2003	86.960000992	8856
5	LANGOSTA CARIBE	BAHÍA ASUNCIÓN	2003	32.610000610	9
5	JUREL	BAHÍA ASUNCIÓN	2003	26	4055
5	GARROPA	BAHÍA ASUNCIÓN	2003	13	1
5	CORVINA	BAHÍA ASUNCIÓN	2003	90	775
5	CAZON	BAHÍA ASUNCIÓN	2003	55	4667
5	CABRILLA	BAHÍA ASUNCIÓN	2003	10.5	206
5	BONITO	BAHÍA ASUNCIÓN	2003	63.5	752
5	ANGELITO	BAHÍA ASUNCIÓN	2003	13	219
5	ALGA GELIDIUM	BAHÍA ASUNCIÓN	2003	63.5	31488
5	ABULON AZUL	BAHÍA ASUNCIÓN	2003	1682.440002441	13445
5	ABULON AMARILLO	BAHÍA ASUNCIÓN	2003	1317.440002441	3065
6	TINTORERA	BAHÍA ASUNCIÓN	2003	5	26
6	TIBURON AZUL	BAHÍA ASUNCIÓN	2003	15	7032
6	ROCOTE	BAHÍA ASUNCIÓN	2003	7.5	44
6	PULPO	BAHÍA ASUNCIÓN	2003	35	201
6	PEZ GUITARRA	BAHÍA ASUNCIÓN	2003	15	43
6	PESCADO BLANCO	BAHÍA ASUNCIÓN	2003	81.5	46445
6	MERO	BAHÍA ASUNCIÓN	2003	63	204
6	LENGUADO	BAHÍA ASUNCIÓN	2003	108	9312
6	LAPON	BAHÍA ASUNCIÓN	2003	10	1411
6	LANGOSTA ROJA	BAHÍA ASUNCIÓN	2003	55.739999771	15132
6	JUREL	BAHÍA ASUNCIÓN	2003	20	995
6	GARROPA	BAHÍA ASUNCIÓN	2003	24	27
6	CORVINA	BAHÍA ASUNCIÓN	2003	89.620000839	1125
6	CAZON	BAHÍA ASUNCIÓN	2003	67	344
6	CABRILLA	BAHÍA ASUNCIÓN	2003	12.5	95
6	BONITO	BAHÍA ASUNCIÓN	2003	11	462
6	ANGELITO	BAHÍA ASUNCIÓN	2003	50	836
6	ALGA GELIDIUM	BAHÍA ASUNCIÓN	2003	97	45025
6	ABULON AZUL	BAHÍA ASUNCIÓN	2003	841.220001221	5113
6	ABULON AMARILLO	BAHÍA ASUNCIÓN	2003	836.220001221	4167
7	TINTORERA	BAHÍA ASUNCIÓN	2003	5	12
7	TIBURON AZUL	BAHÍA ASUNCIÓN	2003	38.25	3933
7	TIBURON	BAHÍA ASUNCIÓN	2003	25	2556
7	PULPO	BAHÍA ASUNCIÓN	2003	30	74
7	PESCADO BLANCO	BAHÍA ASUNCIÓN	2003	114	56552
7	MERO	BAHÍA ASUNCIÓN	2003	74	264
7	LENGUADO	BAHÍA ASUNCIÓN	2003	143	9919
7	LAPON	BAHÍA ASUNCIÓN	2003	20.5	4574
7	LANGOSTA ROJA	BAHÍA ASUNCIÓN	2003	114.290000916	13815
7	LANGOSTA CARIBE	BAHÍA ASUNCIÓN	2003	39	13
7	JUREL	BAHÍA ASUNCIÓN	2003	74	15307
7	GARROPA	BAHÍA ASUNCIÓN	2003	11	10
7	CORVINA	BAHÍA ASUNCIÓN	2003	215	9708
7	CORNUDA	BAHÍA ASUNCIÓN	2003	10	64
7	CAZON	BAHÍA ASUNCIÓN	2003	39	676
7	CARACOL PANOCHA	BAHÍA ASUNCIÓN	2003	15	2092
7	CABRILLA	BAHÍA ASUNCIÓN	2003	18	201
7	BONITO	BAHÍA ASUNCIÓN	2003	23.25	1021
7	ANGELITO	BAHÍA ASUNCIÓN	2003	37	1286
7	ALGA GELIDIUM	BAHÍA ASUNCIÓN	2003	71.699999809	29097
7	ABULON AZUL	BAHÍA ASUNCIÓN	2003	1991.160003662	8621
7	ABULON AMARILLO	BAHÍA ASUNCIÓN	2003	1139.940002441	347
8	VERDILLO	BAHÍA ASUNCIÓN	2003	4	19
8	TINTORERA	BAHÍA ASUNCIÓN	2003	11	66
8	TIBURON AZUL	BAHÍA ASUNCIÓN	2003	60	13627
8	PEZ GUITARRA	BAHÍA ASUNCIÓN	2003	18	195
8	PESCADO BLANCO	BAHÍA ASUNCIÓN	2003	49	1306
8	MERO	BAHÍA ASUNCIÓN	2003	11	5
8	LENGUADO	BAHÍA ASUNCIÓN	2003	104	2002
8	LAPON	BAHÍA ASUNCIÓN	2003	4.5	80
8	LANGOSTA ROJA	BAHÍA ASUNCIÓN	2003	60.739999771	5670
8	LANGOSTA CARIBE	BAHÍA ASUNCIÓN	2003	39	26
8	JUREL	BAHÍA ASUNCIÓN	2003	76	58619
8	GAVILAN ALETA	BAHÍA ASUNCIÓN	2003	7	434
8	GARROPA	BAHÍA ASUNCIÓN	2003	22	47
8	CORVINA	BAHÍA ASUNCIÓN	2003	213	15881
8	CORNUDA	BAHÍA ASUNCIÓN	2003	22	787
8	CAZON	BAHÍA ASUNCIÓN	2003	59	771
8	CABRILLA	BAHÍA ASUNCIÓN	2003	4.5	11
8	BONITO	BAHÍA ASUNCIÓN	2003	46.75	2045
8	ANGELITO	BAHÍA ASUNCIÓN	2003	11	52
8	ALGA GELIDIUM	BAHÍA ASUNCIÓN	2003	49.5	21589
9	VERDILLO	BAHÍA ASUNCIÓN	2003	10	227
9	TINTORERA	BAHÍA ASUNCIÓN	2003	10	572
9	TIBURON AZUL	BAHÍA ASUNCIÓN	2003	16	5805
9	TIBURON	BAHÍA ASUNCIÓN	2003	22	3138
9	PEZ GUITARRA	BAHÍA ASUNCIÓN	2003	8	69
9	PESCADO BLANCO	BAHÍA ASUNCIÓN	2003	47	18058
9	MERO	BAHÍA ASUNCIÓN	2003	42	607
9	LENGUADO	BAHÍA ASUNCIÓN	2003	22	17
9	LANGOSTA ROJA	BAHÍA ASUNCIÓN	2003	32.610000610	3822
9	JUREL	BAHÍA ASUNCIÓN	2003	30	8945
9	GAVILAN ALETA	BAHÍA ASUNCIÓN	2003	7	623
9	GARROPA	BAHÍA ASUNCIÓN	2003	11	10
9	CORVINA	BAHÍA ASUNCIÓN	2003	52	948
9	CORNUDA	BAHÍA ASUNCIÓN	2003	24	640
9	CAZON	BAHÍA ASUNCIÓN	2003	39	537
9	CARACOL PANOCHA	BAHÍA ASUNCIÓN	2003	15	130
9	CABRILLA	BAHÍA ASUNCIÓN	2003	9	130
9	BONITO	BAHÍA ASUNCIÓN	2003	33.5	2123
9	ANGELITO	BAHÍA ASUNCIÓN	2003	7	10
9	ALGA GELIDIUM	BAHÍA ASUNCIÓN	2003	90.399999619	32013
9	ABULON AZUL	BAHÍA ASUNCIÓN	2003	243.110000610	1027
9	ABULON AMARILLO	BAHÍA ASUNCIÓN	2003	240.610000610	498
10	VERDILLO	BAHÍA ASUNCIÓN	2003	20	1028
10	TIBURON AZUL	BAHÍA ASUNCIÓN	2003	13	8056
10	TIBURON	BAHÍA ASUNCIÓN	2003	48	3187
10	PULPO	BAHÍA ASUNCIÓN	2003	79	216
10	PEZ GUITARRA	BAHÍA ASUNCIÓN	2003	52	65
10	PESCADO BLANCO	BAHÍA ASUNCIÓN	2003	88.5	44378
10	MERO	BAHÍA ASUNCIÓN	2003	127	1257
10	LENGUADO	BAHÍA ASUNCIÓN	2003	46	61
10	LANGOSTA ROJA	BAHÍA ASUNCIÓN	2003	572.010004044	75050
10	LANGOSTA CARIBE	BAHÍA ASUNCIÓN	2003	305.610000610	149
10	JUREL	BAHÍA ASUNCIÓN	2003	114	37567
10	GAVILAN ALETA	BAHÍA ASUNCIÓN	2003	7	73
10	GARROPA	BAHÍA ASUNCIÓN	2003	46	35
10	CORVINA	BAHÍA ASUNCIÓN	2003	274	2364
10	CORNUDA	BAHÍA ASUNCIÓN	2003	20	877
10	CAZON	BAHÍA ASUNCIÓN	2003	27	828
10	CARACOL PANOCHA	BAHÍA ASUNCIÓN	2003	45	6962
10	CABRILLA	BAHÍA ASUNCIÓN	2003	9	688
10	BONITO	BAHÍA ASUNCIÓN	2003	63	1069
10	ANGELITO	BAHÍA ASUNCIÓN	2003	5	38
10	ALGA GELIDIUM	BAHÍA ASUNCIÓN	2003	67.799999237	21915
10	ABULON AZUL	BAHÍA ASUNCIÓN	2003	486.220001221	1042
10	ABULON AMARILLO	BAHÍA ASUNCIÓN	2003	481.220001221	974
11	TIBURON AZUL	BAHÍA ASUNCIÓN	2003	6	5840
11	PULPO	BAHÍA ASUNCIÓN	2003	40	362
11	PESCADO BLANCO	BAHÍA ASUNCIÓN	2003	42	13001
11	MERO	BAHÍA ASUNCIÓN	2003	54	732
11	LENGUADO	BAHÍA ASUNCIÓN	2003	33	21
11	LANGOSTA ROJA	BAHÍA ASUNCIÓN	2003	397.050003052	36132
11	LANGOSTA CARIBE	BAHÍA ASUNCIÓN	2003	397.050003052	248
11	JUREL	BAHÍA ASUNCIÓN	2003	78	15976
11	GARROPA	BAHÍA ASUNCIÓN	2003	11	8
11	CORVINA	BAHÍA ASUNCIÓN	2003	211	2259
11	CORNUDA	BAHÍA ASUNCIÓN	2003	5	59
11	CAZON	BAHÍA ASUNCIÓN	2003	36	79
11	CARACOL PANOCHA	BAHÍA ASUNCIÓN	2003	165	22280
11	CANGREJO	BAHÍA ASUNCIÓN	2003	18	137
11	BONITO	BAHÍA ASUNCIÓN	2003	35.25	242
11	ANGELITO	BAHÍA ASUNCIÓN	2003	19	24
11	ALGA GELIDIUM	BAHÍA ASUNCIÓN	2003	59.5	19010
12	VIEJA	BAHÍA ASUNCIÓN	2003	5	6
12	VERDILLO	BAHÍA ASUNCIÓN	2003	5	58
12	TIBURON AZUL	BAHÍA ASUNCIÓN	2003	30.25	6830
12	PULPO	BAHÍA ASUNCIÓN	2003	60	261
12	PESCADO BLANCO	BAHÍA ASUNCIÓN	2003	74.5	42458
12	MERO	BAHÍA ASUNCIÓN	2003	60	337
12	LENGUADO	BAHÍA ASUNCIÓN	2003	31	509
12	LANGOSTA ROJA	BAHÍA ASUNCIÓN	2003	300.000003815	22096
12	LANGOSTA CARIBE	BAHÍA ASUNCIÓN	2003	184.220001221	112
12	JUREL	BAHÍA ASUNCIÓN	2003	65.719999790	10946
12	GARROPA	BAHÍA ASUNCIÓN	2003	11	23
12	CORVINA	BAHÍA ASUNCIÓN	2003	163	3056
12	CORNUDA	BAHÍA ASUNCIÓN	2003	5	45
12	CAZON	BAHÍA ASUNCIÓN	2003	36	239
12	CARACOL PANOCHA	BAHÍA ASUNCIÓN	2003	15	2155
12	CABRILLA	BAHÍA ASUNCIÓN	2003	4.5	517
12	BONITO	BAHÍA ASUNCIÓN	2003	30.25	408
12	ANGELITO	BAHÍA ASUNCIÓN	2003	12	69
12	ALGA GELIDIUM	BAHÍA ASUNCIÓN	2003	47.699999809	17303
12	ABULON AZUL	BAHÍA ASUNCIÓN	2003	369.110000610	1491
12	ABULON AMARILLO	BAHÍA ASUNCIÓN	2003	240.610000610	29
1	VERDILLO	BAHÍA ASUNCIÓN	2004	13	120
1	TIBURON	BAHÍA ASUNCIÓN	2004	71	19471
1	PULPO	BAHÍA ASUNCIÓN	2004	132	502
1	PESCADO BLANCO	BAHÍA ASUNCIÓN	2004	60	20249
1	MERO	BAHÍA ASUNCIÓN	2004	22	65
1	LANGOSTA ROJA	BAHÍA ASUNCIÓN	2004	348.310005188	28953
1	LANGOSTA CARIBE	BAHÍA ASUNCIÓN	2004	393.310005188	508
1	JUREL	BAHÍA ASUNCIÓN	2004	59	8861
1	CORVINA	BAHÍA ASUNCIÓN	2004	113	2942
1	CAZON	BAHÍA ASUNCIÓN	2004	20	726
1	CABRILLA	BAHÍA ASUNCIÓN	2004	13.5	985
1	BONITO	BAHÍA ASUNCIÓN	2004	70.5	1373
1	ALGA GELIDIUM	BAHÍA ASUNCIÓN	2004	12.699999809	3066
2	VERDILLO	BAHÍA ASUNCIÓN	2004	98	1219
2	TIBURON	BAHÍA ASUNCIÓN	2004	80	2316
2	PULPO	BAHÍA ASUNCIÓN	2004	141	211
2	PESCADO BLANCO	BAHÍA ASUNCIÓN	2004	84	43581
2	MERO	BAHÍA ASUNCIÓN	2004	29	104
2	LENGUADO	BAHÍA ASUNCIÓN	2004	11	3
2	LANGOSTA ROJA	BAHÍA ASUNCIÓN	2004	422.450004578	19973
2	LANGOSTA CARIBE	BAHÍA ASUNCIÓN	2004	216.210002899	319
2	JUREL	BAHÍA ASUNCIÓN	2004	42	7316
2	JAIBA	BAHÍA ASUNCIÓN	2004	50	220
2	GARROPA	BAHÍA ASUNCIÓN	2004	16	36
2	CORVINA	BAHÍA ASUNCIÓN	2004	81	162
2	CORNUDA	BAHÍA ASUNCIÓN	2004	5	322
2	CAZON	BAHÍA ASUNCIÓN	2004	34	1111
2	BONITO	BAHÍA ASUNCIÓN	2004	33	159
2	BAQUETA	BAHÍA ASUNCIÓN	2004	18	9
2	ALGA GELIDIUM	BAHÍA ASUNCIÓN	2004	28.699999809	3197
2	ABULON TRIPA	BAHÍA ASUNCIÓN	2004	3	625
2	ABULON AZUL	BAHÍA ASUNCIÓN	2004	207.5	2231
2	ABULON AMARILLO	BAHÍA ASUNCIÓN	2004	207.5	974
3	VIEJA	BAHÍA ASUNCIÓN	2004	6	45
3	VERDILLO	BAHÍA ASUNCIÓN	2004	16	1444
3	TIBURON AZUL	BAHÍA ASUNCIÓN	2004	6	316
3	TIBURON	BAHÍA ASUNCIÓN	2004	37	3734
3	PULPO	BAHÍA ASUNCIÓN	2004	54	126
3	PEZ GUITARRA	BAHÍA ASUNCIÓN	2004	5	12
3	PESCADO BLANCO	BAHÍA ASUNCIÓN	2004	56.5	11260
3	MERO	BAHÍA ASUNCIÓN	2004	18	39
3	LENGUADO	BAHÍA ASUNCIÓN	2004	11	3056
3	LAPON	BAHÍA ASUNCIÓN	2004	2.5	146
3	LANGOSTA ROJA	BAHÍA ASUNCIÓN	2004	108.5	8107
3	LANGOSTA CARIBE	BAHÍA ASUNCIÓN	2004	57.5	53
3	JUREL	BAHÍA ASUNCIÓN	2004	29	5880
3	GARROPA	BAHÍA ASUNCIÓN	2004	11	10
3	CORVINA	BAHÍA ASUNCIÓN	2004	46	472
3	CORNUDA	BAHÍA ASUNCIÓN	2004	7	5
3	CAZON	BAHÍA ASUNCIÓN	2004	10	58
3	CARACOL PANOCHA	BAHÍA ASUNCIÓN	2004	15	706
3	CABRILLA	BAHÍA ASUNCIÓN	2004	9	61
3	BONITO	BAHÍA ASUNCIÓN	2004	8	48
3	ANGELITO	BAHÍA ASUNCIÓN	2004	5	86
3	ALGA GELIDIUM	BAHÍA ASUNCIÓN	2004	17	7012
3	ABULON AZUL	BAHÍA ASUNCIÓN	2004	177	2360
4	VERDILLO	BAHÍA ASUNCIÓN	2004	8	56
4	TIBURON AZUL	BAHÍA ASUNCIÓN	2004	10	223
4	TIBURON	BAHÍA ASUNCIÓN	2004	97	14977
4	PULPO	BAHÍA ASUNCIÓN	2004	99	194
4	PEZ GUITARRA	BAHÍA ASUNCIÓN	2004	5	57
4	PESCADO BLANCO	BAHÍA ASUNCIÓN	2004	111	29044
4	MERO	BAHÍA ASUNCIÓN	2004	11	68
4	LENGUADO	BAHÍA ASUNCIÓN	2004	22	356
4	LAPON	BAHÍA ASUNCIÓN	2004	3.5	9
4	LANGOSTA ROJA	BAHÍA ASUNCIÓN	2004	188.640003204	10689
4	LANGOSTA CARIBE	BAHÍA ASUNCIÓN	2004	40.950000763	57
4	JUREL	BAHÍA ASUNCIÓN	2004	52.880000114	2233
4	JAIBA	BAHÍA ASUNCIÓN	2004	10	52
4	GARROPA	BAHÍA ASUNCIÓN	2004	4.940000057	27
4	CORVINA	BAHÍA ASUNCIÓN	2004	81	889
4	CORNUDA	BAHÍA ASUNCIÓN	2004	12	49
4	CAZON	BAHÍA ASUNCIÓN	2004	50	2283
4	CARACOL PANOCHA	BAHÍA ASUNCIÓN	2004	135	2844
4	CABRILLA	BAHÍA ASUNCIÓN	2004	4	83
4	BONITO	BAHÍA ASUNCIÓN	2004	48.5	474
4	ANGELITO	BAHÍA ASUNCIÓN	2004	26	73
4	ALGA GELIDIUM	BAHÍA ASUNCIÓN	2004	32	16546
4	ABULON TRIPA	BAHÍA ASUNCIÓN	2004	3	817
4	ABULON AZUL	BAHÍA ASUNCIÓN	2004	906.700012207	3908
4	ABULON AMARILLO	BAHÍA ASUNCIÓN	2004	1621.110031128	7839
5	VERDILLO	BAHÍA ASUNCIÓN	2004	16	797
5	TIBURON AZUL	BAHÍA ASUNCIÓN	2004	49	3142
5	TIBURON	BAHÍA ASUNCIÓN	2004	73	2549
5	PULPO	BAHÍA ASUNCIÓN	2004	135	239
5	PEZ GUITARRA	BAHÍA ASUNCIÓN	2004	5	11
5	PESCADO BLANCO	BAHÍA ASUNCIÓN	2004	105	33694
5	MERO	BAHÍA ASUNCIÓN	2004	29	51
5	LENGUADO	BAHÍA ASUNCIÓN	2004	69	58
5	LANGOSTA ROJA	BAHÍA ASUNCIÓN	2004	90.680000305	7495
5	LANGOSTA CARIBE	BAHÍA ASUNCIÓN	2004	90.680000305	46
5	JUREL	BAHÍA ASUNCIÓN	2004	46	10434
5	CORVINA	BAHÍA ASUNCIÓN	2004	129	1349
5	CORNUDA	BAHÍA ASUNCIÓN	2004	5	22
5	CAZON	BAHÍA ASUNCIÓN	2004	66	5977
5	CARACOL PANOCHA	BAHÍA ASUNCIÓN	2004	30	4372
5	ANGELITO	BAHÍA ASUNCIÓN	2004	26	41
5	ALGA GELIDIUM	BAHÍA ASUNCIÓN	2004	59.699999809	23378
5	ABULON TRIPA	BAHÍA ASUNCIÓN	2004	6	3579
5	ABULON AZUL	BAHÍA ASUNCIÓN	2004	2703.100036621	27957
5	ABULON AMARILLO	BAHÍA ASUNCIÓN	2004	2066.100036621	1536
6	VERDILLO	BAHÍA ASUNCIÓN	2004	20	521
6	TIBURON AZUL	BAHÍA ASUNCIÓN	2004	11	85
6	TIBURON	BAHÍA ASUNCIÓN	2004	30	199
6	PULPO	BAHÍA ASUNCIÓN	2004	15	33
6	PEZ GUITARRA	BAHÍA ASUNCIÓN	2004	5	4
6	PESCADO BLANCO	BAHÍA ASUNCIÓN	2004	80	13079
6	MERO	BAHÍA ASUNCIÓN	2004	18	6
6	LENGUADO	BAHÍA ASUNCIÓN	2004	37	1410
6	LANGOSTA ROJA	BAHÍA ASUNCIÓN	2004	159.580001831	10512
6	LANGOSTA CARIBE	BAHÍA ASUNCIÓN	2004	102	29
6	JUREL	BAHÍA ASUNCIÓN	2004	98	9426
6	GAVILAN ALETA	BAHÍA ASUNCIÓN	2004	8	15
6	CORVINA	BAHÍA ASUNCIÓN	2004	136	14279
6	CORNUDA	BAHÍA ASUNCIÓN	2004	5	226
6	CAZON	BAHÍA ASUNCIÓN	2004	55	1227
6	CARACOL PANOCHA	BAHÍA ASUNCIÓN	2004	60	4459
6	CABRILLA	BAHÍA ASUNCIÓN	2004	4	43
6	ANGELITO	BAHÍA ASUNCIÓN	2004	5	10
6	ALGA GELIDIUM	BAHÍA ASUNCIÓN	2004	46	23958
6	ABULON AZUL	BAHÍA ASUNCIÓN	2004	872.479980469	4027
6	ABULON AMARILLO	BAHÍA ASUNCIÓN	2004	962.479980469	833
7	VIEJA	BAHÍA ASUNCIÓN	2004	16	53
7	VERDILLO	BAHÍA ASUNCIÓN	2004	24	1586
7	TINTORERA	BAHÍA ASUNCIÓN	2004	14	28
7	TIBURON AZUL	BAHÍA ASUNCIÓN	2004	41	4863
7	TIBURON	BAHÍA ASUNCIÓN	2004	83	3789
7	ROCOTE	BAHÍA ASUNCIÓN	2004	11	21
7	PULPO	BAHÍA ASUNCIÓN	2004	15	21
7	PEZ GUITARRA	BAHÍA ASUNCIÓN	2004	56	250
7	PESCADO BLANCO	BAHÍA ASUNCIÓN	2004	121	38815
7	MERO	BAHÍA ASUNCIÓN	2004	18	25
7	LENGUADO	BAHÍA ASUNCIÓN	2004	218	14061
7	LAPON	BAHÍA ASUNCIÓN	2004	30.260000229	1996
7	LANGOSTA ROJA	BAHÍA ASUNCIÓN	2004	32.610000610	3153
7	LANGOSTA CARIBE	BAHÍA ASUNCIÓN	2004	32.610000610	42
7	JUREL	BAHÍA ASUNCIÓN	2004	92.590000153	15908
7	GARROPA	BAHÍA ASUNCIÓN	2004	2.5	8
7	CORVINA	BAHÍA ASUNCIÓN	2004	265	11283
7	CORNUDA	BAHÍA ASUNCIÓN	2004	46	1415
7	CAZON	BAHÍA ASUNCIÓN	2004	76	3026
7	CARACOL PANOCHA	BAHÍA ASUNCIÓN	2004	105	7904
7	CABRILLA	BAHÍA ASUNCIÓN	2004	22	800
7	ANGELITO	BAHÍA ASUNCIÓN	2004	44	223
7	ALGA GELIDIUM	BAHÍA ASUNCIÓN	2004	25	14880
7	ABULON AZUL	BAHÍA ASUNCIÓN	2004	243.100006104	2382
7	ABULON AMARILLO	BAHÍA ASUNCIÓN	2004	240.600006104	67
8	VERDILLO	BAHÍA ASUNCIÓN	2004	16	2421
8	TIBURON AZUL	BAHÍA ASUNCIÓN	2004	12	430
8	TIBURON	BAHÍA ASUNCIÓN	2004	36	214
8	PULPO	BAHÍA ASUNCIÓN	2004	30	107
8	PEZ GUITARRA	BAHÍA ASUNCIÓN	2004	5	2
8	PESCADO BLANCO	BAHÍA ASUNCIÓN	2004	116	54915
8	MERO	BAHÍA ASUNCIÓN	2004	36	86
8	LENGUADO	BAHÍA ASUNCIÓN	2004	38	417
8	LENGUA	BAHÍA ASUNCIÓN	2004	5	23
8	LAPON	BAHÍA ASUNCIÓN	2004	3.5	8
8	LANGOSTA ROJA	BAHÍA ASUNCIÓN	2004	212	11989
8	LANGOSTA CARIBE	BAHÍA ASUNCIÓN	2004	154.5	96
8	JUREL	BAHÍA ASUNCIÓN	2004	71	16647
8	GAVILAN ALETA	BAHÍA ASUNCIÓN	2004	5	11
8	GARROPA	BAHÍA ASUNCIÓN	2004	33	85
8	CORVINA	BAHÍA ASUNCIÓN	2004	149	7245
8	CORNUDA	BAHÍA ASUNCIÓN	2004	5	62
8	CAZON	BAHÍA ASUNCIÓN	2004	44	222
8	CARACOL PANOCHA	BAHÍA ASUNCIÓN	2004	30	608
8	CABRILLA	BAHÍA ASUNCIÓN	2004	17.440000057	70
8	BAQUETA	BAHÍA ASUNCIÓN	2004	36	24
8	ANGELITO	BAHÍA ASUNCIÓN	2004	17	66
8	ALGA GELIDIUM	BAHÍA ASUNCIÓN	2004	50.699999809	9507
8	ABULON AZUL	BAHÍA ASUNCIÓN	2004	243.100006104	91
8	ABULON AMARILLO	BAHÍA ASUNCIÓN	2004	240.600006104	59
9	VERDILLO	BAHÍA ASUNCIÓN	2004	24	1191
9	TIBURON AZUL	BAHÍA ASUNCIÓN	2004	18	315
9	TIBURON	BAHÍA ASUNCIÓN	2004	51	6038
9	ROCOTE	BAHÍA ASUNCIÓN	2004	3	38
9	PULPO	BAHÍA ASUNCIÓN	2004	39	210
9	PEZ GUITARRA	BAHÍA ASUNCIÓN	2004	10	7
9	PESCADO BLANCO	BAHÍA ASUNCIÓN	2004	96	21868
9	MERO	BAHÍA ASUNCIÓN	2004	22	60
9	LENGUADO	BAHÍA ASUNCIÓN	2004	98	104
9	LANGOSTA ROJA	BAHÍA ASUNCIÓN	2004	149.490001678	11126
9	LANGOSTA CARIBE	BAHÍA ASUNCIÓN	2004	40.909999847	230
9	JUREL	BAHÍA ASUNCIÓN	2004	99	27871
9	JUEZ	BAHÍA ASUNCIÓN	2004	6	7
9	JAIBA	BAHÍA ASUNCIÓN	2004	7	73
9	CORVINA	BAHÍA ASUNCIÓN	2004	208	2768
9	CORNUDA	BAHÍA ASUNCIÓN	2004	32	249
9	CAZON	BAHÍA ASUNCIÓN	2004	75	2407
9	CARACOL PANOCHA	BAHÍA ASUNCIÓN	2004	30	2074
9	CABRILLA	BAHÍA ASUNCIÓN	2004	7	1
9	BONITO	BAHÍA ASUNCIÓN	2004	21.5	179
9	BAQUETA	BAHÍA ASUNCIÓN	2004	18	8
9	ANGELITO	BAHÍA ASUNCIÓN	2004	53	89
9	ALGA GELIDIUM	BAHÍA ASUNCIÓN	2004	32	14824
10	VERDILLO	BAHÍA ASUNCIÓN	2004	24	2075
10	TINTORERA	BAHÍA ASUNCIÓN	2004	7	6
10	TIBURON AZUL	BAHÍA ASUNCIÓN	2004	20	452
10	TIBURON	BAHÍA ASUNCIÓN	2004	58	698
10	PULPO	BAHÍA ASUNCIÓN	2004	90	169
10	PEZ GUITARRA	BAHÍA ASUNCIÓN	2004	15	139
10	PESCADO BLANCO	BAHÍA ASUNCIÓN	2004	121	46521
10	MERO	BAHÍA ASUNCIÓN	2004	29	136
10	LENGUADO	BAHÍA ASUNCIÓN	2004	62	2914
10	LAPON	BAHÍA ASUNCIÓN	2004	5.5	42
10	LANGOSTA ROJA	BAHÍA ASUNCIÓN	2004	575.500007629	43380
10	LANGOSTA CARIBE	BAHÍA ASUNCIÓN	2004	189.680000305	194
10	JUREL	BAHÍA ASUNCIÓN	2004	116	41439
10	GAVILAN ALETA	BAHÍA ASUNCIÓN	2004	4	7
10	GARROPA	BAHÍA ASUNCIÓN	2004	44	43
10	CORVINA	BAHÍA ASUNCIÓN	2004	265	4605
10	CORNUDA	BAHÍA ASUNCIÓN	2004	20	86
10	CAZON	BAHÍA ASUNCIÓN	2004	42	319
10	CARACOL PANOCHA	BAHÍA ASUNCIÓN	2004	15	947
10	CABRILLA	BAHÍA ASUNCIÓN	2004	13.5	63
10	BAQUETA	BAHÍA ASUNCIÓN	2004	18	13
10	ANGELITO	BAHÍA ASUNCIÓN	2004	15	51
10	ALGA GELIDIUM	BAHÍA ASUNCIÓN	2004	94	37111
10	ABULON AZUL	BAHÍA ASUNCIÓN	2004	243.100006104	1023
10	ABULON AMARILLO	BAHÍA ASUNCIÓN	2004	240.600006104	32
11	VIEJA	BAHÍA ASUNCIÓN	2004	6	51
11	VERDILLO	BAHÍA ASUNCIÓN	2004	36	783
11	TINTORERA	BAHÍA ASUNCIÓN	2004	7	14
11	TIBURON AZUL	BAHÍA ASUNCIÓN	2004	17	102
11	TIBURON	BAHÍA ASUNCIÓN	2004	63	447
11	PULPO	BAHÍA ASUNCIÓN	2004	138	783
11	PEZ GUITARRA	BAHÍA ASUNCIÓN	2004	24	118
11	PESCADO BLANCO	BAHÍA ASUNCIÓN	2004	132	31810
11	MERO	BAHÍA ASUNCIÓN	2004	127	425
11	LENGUADO	BAHÍA ASUNCIÓN	2004	21	35
11	LANGOSTA ROJA	BAHÍA ASUNCIÓN	2004	426	22458
11	LANGOSTA CARIBE	BAHÍA ASUNCIÓN	2004	368.5	406
11	JUREL	BAHÍA ASUNCIÓN	2004	117	36743
11	GAVILAN ALETA	BAHÍA ASUNCIÓN	2004	4	34
11	GARROPA	BAHÍA ASUNCIÓN	2004	99	407
11	CORVINA	BAHÍA ASUNCIÓN	2004	315	7639
11	CORNUDA	BAHÍA ASUNCIÓN	2004	12	139
11	CAZON	BAHÍA ASUNCIÓN	2004	86	1056
11	CABRILLA	BAHÍA ASUNCIÓN	2004	8	187
11	BAQUETA	BAHÍA ASUNCIÓN	2004	36	10
11	ANGELITO	BAHÍA ASUNCIÓN	2004	48	150
11	ALGA GELIDIUM	BAHÍA ASUNCIÓN	2004	112	38369
11	ABULON AZUL	BAHÍA ASUNCIÓN	2004	207	788
12	VIEJA	BAHÍA ASUNCIÓN	2004	6	46
12	VERDILLO	BAHÍA ASUNCIÓN	2004	20	1699
12	TINTORERA	BAHÍA ASUNCIÓN	2004	7	7
12	TIBURON AZUL	BAHÍA ASUNCIÓN	2004	6	742
12	TIBURON	BAHÍA ASUNCIÓN	2004	39	559
12	PULPO	BAHÍA ASUNCIÓN	2004	84	596
12	PEZ GUITARRA	BAHÍA ASUNCIÓN	2004	7	2
12	PESCADO BLANCO	BAHÍA ASUNCIÓN	2004	59	13295
12	MERO	BAHÍA ASUNCIÓN	2004	40	145
12	LENGUADO	BAHÍA ASUNCIÓN	2004	18	5
12	LENGUA	BAHÍA ASUNCIÓN	2004	17.5	80
12	LANGOSTA ROJA	BAHÍA ASUNCIÓN	2004	288.610000610	19676
12	LANGOSTA CARIBE	BAHÍA ASUNCIÓN	2004	288.610000610	358
12	JUREL	BAHÍA ASUNCIÓN	2004	49	12818
12	JAIBA	BAHÍA ASUNCIÓN	2004	7	15
12	GAVILAN ALETA	BAHÍA ASUNCIÓN	2004	4	6
12	GARROPA	BAHÍA ASUNCIÓN	2004	57.5	436
12	CORVINA	BAHÍA ASUNCIÓN	2004	92	2252
12	CAZON	BAHÍA ASUNCIÓN	2004	29	958
12	CARACOL PANOCHA	BAHÍA ASUNCIÓN	2004	15	731
12	BONITO	BAHÍA ASUNCIÓN	2004	8.25	12
12	ANGELITO	BAHÍA ASUNCIÓN	2004	5	63
12	ALGA GELIDIUM	BAHÍA ASUNCIÓN	2004	30	10566
1	VIEJA	BAHÍA ASUNCIÓN	2005	8.5	111
1	VERDILLO	BAHÍA ASUNCIÓN	2005	18	182
1	TINTORERA	BAHÍA ASUNCIÓN	2005	5	87
1	TIBURON AZUL	BAHÍA ASUNCIÓN	2005	18	1612
1	TIBURON	BAHÍA ASUNCIÓN	2005	59	320
1	PULPO	BAHÍA ASUNCIÓN	2005	138	470
1	PESCADO BLANCO	BAHÍA ASUNCIÓN	2005	95	34008
1	MERO	BAHÍA ASUNCIÓN	2005	44	53
1	LENGUADO	BAHÍA ASUNCIÓN	2005	33	13
1	LENGUA	BAHÍA ASUNCIÓN	2005	2.5	24
1	LANGOSTA ROJA	BAHÍA ASUNCIÓN	2005	422	27029
1	LANGOSTA CARIBE	BAHÍA ASUNCIÓN	2005	316	396
1	JUREL	BAHÍA ASUNCIÓN	2005	81	14878
1	GARROPA	BAHÍA ASUNCIÓN	2005	77	89
1	CORVINA	BAHÍA ASUNCIÓN	2005	145	3288
1	CAZON	BAHÍA ASUNCIÓN	2005	62	514
1	CABRILLA	BAHÍA ASUNCIÓN	2005	8	2047
1	ANGELITO	BAHÍA ASUNCIÓN	2005	10	84
1	ALGA GELIDIUM	BAHÍA ASUNCIÓN	2005	21	4446
2	VIEJA	BAHÍA ASUNCIÓN	2005	6	85
2	VERDILLO	BAHÍA ASUNCIÓN	2005	10	66
2	TIBURON AZUL	BAHÍA ASUNCIÓN	2005	24	3951
2	TIBURON	BAHÍA ASUNCIÓN	2005	26	187
2	PULPO	BAHÍA ASUNCIÓN	2005	114	704
2	PESCADO BLANCO	BAHÍA ASUNCIÓN	2005	69	33915
2	LENGUA	BAHÍA ASUNCIÓN	2005	7.5	20
2	LANGOSTA ROJA	BAHÍA ASUNCIÓN	2005	307	8327
2	LANGOSTA CARIBE	BAHÍA ASUNCIÓN	2005	201.5	66
2	JUREL	BAHÍA ASUNCIÓN	2005	26	1847
2	JAIBA	BAHÍA ASUNCIÓN	2005	30	223
2	GARROPA	BAHÍA ASUNCIÓN	2005	11	5
2	CORVINA	BAHÍA ASUNCIÓN	2005	44	1559
2	CAZON	BAHÍA ASUNCIÓN	2005	20	217
2	CABRILLA	BAHÍA ASUNCIÓN	2005	4.5	269
2	ALGA GELIDIUM	BAHÍA ASUNCIÓN	2005	7	296
2	ABULON AZUL	BAHÍA ASUNCIÓN	2005	223.5	523
2	ABULON AMARILLO	BAHÍA ASUNCIÓN	2005	223.5	437
3	VIEJA	BAHÍA ASUNCIÓN	2005	6	46
3	VERDILLO	BAHÍA ASUNCIÓN	2005	10	175
3	TINTORERA	BAHÍA ASUNCIÓN	2005	7	99
3	TIBURON AZUL	BAHÍA ASUNCIÓN	2005	40	13084
3	TIBURON	BAHÍA ASUNCIÓN	2005	55	506
3	PULPO	BAHÍA ASUNCIÓN	2005	78	708
3	PEZ GUITARRA	BAHÍA ASUNCIÓN	2005	5	4
3	PESCADO BLANCO	BAHÍA ASUNCIÓN	2005	101	23567
3	MERO	BAHÍA ASUNCIÓN	2005	11	3
3	LENGUADO	BAHÍA ASUNCIÓN	2005	51	106
3	LENGUA	BAHÍA ASUNCIÓN	2005	4	10
3	LANGOSTA ROJA	BAHÍA ASUNCIÓN	2005	96	6482
3	LANGOSTA CARIBE	BAHÍA ASUNCIÓN	2005	96	47
3	JUREL	BAHÍA ASUNCIÓN	2005	47	2863
3	CORVINA	BAHÍA ASUNCIÓN	2005	149	5746
3	CORNUDA	BAHÍA ASUNCIÓN	2005	17	203
3	CAZON	BAHÍA ASUNCIÓN	2005	52	405
3	CABRILLA	BAHÍA ASUNCIÓN	2005	16	1663
3	BONITO	BAHÍA ASUNCIÓN	2005	3	69
3	ANGELITO	BAHÍA ASUNCIÓN	2005	10	12
3	ALGA GELIDIUM	BAHÍA ASUNCIÓN	2005	52.5	24760
3	ABULON AZUL	BAHÍA ASUNCIÓN	2005	830	9789
3	ABULON AMARILLO	BAHÍA ASUNCIÓN	2005	415	1987
4	VIEJA	BAHÍA ASUNCIÓN	2005	2.5	826
4	VERDILLO	BAHÍA ASUNCIÓN	2005	4	27
4	TINTORERA	BAHÍA ASUNCIÓN	2005	5	23
4	TIBURON AZUL	BAHÍA ASUNCIÓN	2005	38	8094
4	TIBURON	BAHÍA ASUNCIÓN	2005	64	753
4	PULPO	BAHÍA ASUNCIÓN	2005	126	1973
4	PEZ GUITARRA	BAHÍA ASUNCIÓN	2005	12	61
4	PESCADO BLANCO	BAHÍA ASUNCIÓN	2005	66	16154
4	MERO	BAHÍA ASUNCIÓN	2005	11	11
4	LENGUADO	BAHÍA ASUNCIÓN	2005	33	2292
4	LENGUA	BAHÍA ASUNCIÓN	2005	2.5	50
4	LAPON	BAHÍA ASUNCIÓN	2005	2.5	1525
4	LANGOSTA ROJA	BAHÍA ASUNCIÓN	2005	626	5812
4	LANGOSTA CARIBE	BAHÍA ASUNCIÓN	2005	108.5	33
4	JUREL	BAHÍA ASUNCIÓN	2005	42	3789
4	GAVILAN ALETA	BAHÍA ASUNCIÓN	2005	4	53
4	GARROPA	BAHÍA ASUNCIÓN	2005	22	25
4	CORVINA	BAHÍA ASUNCIÓN	2005	114	1904
4	CORNUDA	BAHÍA ASUNCIÓN	2005	29	246
4	CAZON	BAHÍA ASUNCIÓN	2005	43	1609
4	CARACOL PANOCHA	BAHÍA ASUNCIÓN	2005	30	2308
4	CABRILLA	BAHÍA ASUNCIÓN	2005	8	1848
4	ANGELITO	BAHÍA ASUNCIÓN	2005	24	363
4	ALGA GELIDIUM	BAHÍA ASUNCIÓN	2005	78.599999428	22360
4	ABULON AZUL	BAHÍA ASUNCIÓN	2005	1616.110000610	15520
4	ABULON AMARILLO	BAHÍA ASUNCIÓN	2005	2171.610000610	4829
5	VIEJA	BAHÍA ASUNCIÓN	2005	2.5	73
5	VERDILLO	BAHÍA ASUNCIÓN	2005	8	104
5	TINTORERA	BAHÍA ASUNCIÓN	2005	10	71
5	TIBURON AZUL	BAHÍA ASUNCIÓN	2005	43	4398
5	TIBURON	BAHÍA ASUNCIÓN	2005	49	579
5	PULPO	BAHÍA ASUNCIÓN	2005	123	1478
5	PEZ GUITARRA	BAHÍA ASUNCIÓN	2005	5	3
5	PESCADO BLANCO	BAHÍA ASUNCIÓN	2005	68	32365
5	OSTION JAPONES	BAHÍA ASUNCIÓN	2005	40	6513
5	MERO	BAHÍA ASUNCIÓN	2005	11	23
5	LENGUADO	BAHÍA ASUNCIÓN	2005	18	102
5	LANGOSTA ROJA	BAHÍA ASUNCIÓN	2005	51	2346
5	LANGOSTA CARIBE	BAHÍA ASUNCIÓN	2005	51	10
5	JUREL	BAHÍA ASUNCIÓN	2005	54	10649
5	GARROPA	BAHÍA ASUNCIÓN	2005	11	16
5	CORVINA	BAHÍA ASUNCIÓN	2005	81	1257
5	CORNUDA	BAHÍA ASUNCIÓN	2005	15	317
5	CAZON	BAHÍA ASUNCIÓN	2005	31	6919
5	CARACOL PANOCHA	BAHÍA ASUNCIÓN	2005	30	3684
5	CABRILLA	BAHÍA ASUNCIÓN	2005	4	21
5	ANGELITO	BAHÍA ASUNCIÓN	2005	12	33
5	ALGA GELIDIUM	BAHÍA ASUNCIÓN	2005	72.5	24426
5	ABULON AZUL	BAHÍA ASUNCIÓN	2005	1176	8102
5	ABULON AMARILLO	BAHÍA ASUNCIÓN	2005	1649.5	4565
6	VIEJA	BAHÍA ASUNCIÓN	2005	10	163
6	VERDILLO	BAHÍA ASUNCIÓN	2005	7	241
6	TINTORERA	BAHÍA ASUNCIÓN	2005	17	86
6	TIBURON AZUL	BAHÍA ASUNCIÓN	2005	17	3045
6	TIBURON	BAHÍA ASUNCIÓN	2005	47	248
6	PULPO	BAHÍA ASUNCIÓN	2005	45	237
6	PEZ GUITARRA	BAHÍA ASUNCIÓN	2005	22	25
6	PESCADO BLANCO	BAHÍA ASUNCIÓN	2005	86	15736
6	MERO	BAHÍA ASUNCIÓN	2005	18	9
6	LENGUADO	BAHÍA ASUNCIÓN	2005	66	117
6	LANGOSTA ROJA	BAHÍA ASUNCIÓN	2005	260	14595
6	LANGOSTA CARIBE	BAHÍA ASUNCIÓN	2005	154	34
6	JUREL	BAHÍA ASUNCIÓN	2005	60	10581
6	CORVINA	BAHÍA ASUNCIÓN	2005	293	4208
6	CORNUDA	BAHÍA ASUNCIÓN	2005	12	791
6	CAZON	BAHÍA ASUNCIÓN	2005	81	3819
6	CARACOL PANOCHA	BAHÍA ASUNCIÓN	2005	75	10715
6	CABRILLA	BAHÍA ASUNCIÓN	2005	8	2019
6	BONITO	BAHÍA ASUNCIÓN	2005	3	89
6	ANGELITO	BAHÍA ASUNCIÓN	2005	17	41
6	ALGA GELIDIUM	BAHÍA ASUNCIÓN	2005	59.5	20081
6	ABULON AZUL	BAHÍA ASUNCIÓN	2005	1178	4562
6	ABULON AMARILLO	BAHÍA ASUNCIÓN	2005	207.5	447
7	VIEJA	BAHÍA ASUNCIÓN	2005	9	4088
7	VERDILLO	BAHÍA ASUNCIÓN	2005	12	178
7	TINTORERA	BAHÍA ASUNCIÓN	2005	35	164
7	TIBURON AZUL	BAHÍA ASUNCIÓN	2005	11	58
7	TIBURON	BAHÍA ASUNCIÓN	2005	51	344
7	PULPO	BAHÍA ASUNCIÓN	2005	15	16
7	PEZ GUITARRA	BAHÍA ASUNCIÓN	2005	27	234
7	PESCADO BLANCO	BAHÍA ASUNCIÓN	2005	97	32215
7	OSTION JAPONES	BAHÍA ASUNCIÓN	2005	20	1737
7	MERO	BAHÍA ASUNCIÓN	2005	62	274
7	LENGUADO	BAHÍA ASUNCIÓN	2005	172	13523
7	LENGUA	BAHÍA ASUNCIÓN	2005	12.5	972
7	LAPON	BAHÍA ASUNCIÓN	2005	12.5	5729
7	LANGOSTA ROJA	BAHÍA ASUNCIÓN	2005	55	3013
7	JUREL	BAHÍA ASUNCIÓN	2005	71	7205
7	GAVILAN ALETA	BAHÍA ASUNCIÓN	2005	4	62
7	GARROPA	BAHÍA ASUNCIÓN	2005	55	271
7	CORVINA	BAHÍA ASUNCIÓN	2005	184	5654
7	CAZON	BAHÍA ASUNCIÓN	2005	82	1495
7	CARACOL PANOCHA	BAHÍA ASUNCIÓN	2005	90	13373
7	CABRILLA	BAHÍA ASUNCIÓN	2005	24	652
7	ANGELITO	BAHÍA ASUNCIÓN	2005	46	321
7	ALGA GELIDIUM	BAHÍA ASUNCIÓN	2005	73.5	28496
7	ABULON AZUL	BAHÍA ASUNCIÓN	2005	223.5	2310
7	ABULON AMARILLO	BAHÍA ASUNCIÓN	2005	223.5	81
8	VIEJA	BAHÍA ASUNCIÓN	2005	34	764
8	VERDILLO	BAHÍA ASUNCIÓN	2005	21	615
8	TIBURON AZUL	BAHÍA ASUNCIÓN	2005	15	153
8	TIBURON	BAHÍA ASUNCIÓN	2005	43	395
8	PULPO	BAHÍA ASUNCIÓN	2005	45	763
8	PEZ GUITARRA	BAHÍA ASUNCIÓN	2005	12	27
8	PESCADO BLANCO	BAHÍA ASUNCIÓN	2005	102	20471
8	LENGUADO	BAHÍA ASUNCIÓN	2005	33	54
8	LENGUA	BAHÍA ASUNCIÓN	2005	7.5	32
8	LANGOSTA ROJA	BAHÍA ASUNCIÓN	2005	163.5	12408
8	LANGOSTA CARIBE	BAHÍA ASUNCIÓN	2005	163.5	61
8	JUREL	BAHÍA ASUNCIÓN	2005	72	15963
8	GAVILAN ALETA	BAHÍA ASUNCIÓN	2005	4	66
8	GARROPA	BAHÍA ASUNCIÓN	2005	22	8
8	CORVINA	BAHÍA ASUNCIÓN	2005	186	3515
8	CORNUDA	BAHÍA ASUNCIÓN	2005	37	384
8	CAZON	BAHÍA ASUNCIÓN	2005	44	973
8	CARACOL PANOCHA	BAHÍA ASUNCIÓN	2005	90	17752
8	CABRILLA	BAHÍA ASUNCIÓN	2005	16	599
8	BONITO	BAHÍA ASUNCIÓN	2005	3	82
8	ANGELITO	BAHÍA ASUNCIÓN	2005	24	69
8	ALGA GELIDIUM	BAHÍA ASUNCIÓN	2005	7.5	2500
8	ABULON AMARILLO	BAHÍA ASUNCIÓN	2005	240.5	1016
9	VIEJA	BAHÍA ASUNCIÓN	2005	7	136
9	VERDILLO	BAHÍA ASUNCIÓN	2005	20	390
9	TINTORERA	BAHÍA ASUNCIÓN	2005	10	9
9	TIBURON AZUL	BAHÍA ASUNCIÓN	2005	16	3917
9	TIBURON	BAHÍA ASUNCIÓN	2005	61	812
9	PULPO	BAHÍA ASUNCIÓN	2005	30	172
9	PEZ GUITARRA	BAHÍA ASUNCIÓN	2005	17	27
9	PESCADO BLANCO	BAHÍA ASUNCIÓN	2005	116	15499
9	MERO	BAHÍA ASUNCIÓN	2005	229	317
9	LENGUADO	BAHÍA ASUNCIÓN	2005	77	186
9	LENGUA	BAHÍA ASUNCIÓN	2005	10.5	18
9	LANGOSTA ROJA	BAHÍA ASUNCIÓN	2005	106	6949
9	JUREL	BAHÍA ASUNCIÓN	2005	126	40136
9	GAVILAN ALETA	BAHÍA ASUNCIÓN	2005	4	5
9	GARROPA	BAHÍA ASUNCIÓN	2005	33	45
9	CORVINA	BAHÍA ASUNCIÓN	2005	252	3352
9	CORNUDA	BAHÍA ASUNCIÓN	2005	10	499
9	CAZON	BAHÍA ASUNCIÓN	2005	83	1298
9	CARACOL PANOCHA	BAHÍA ASUNCIÓN	2005	120	13543
9	CABRILLA	BAHÍA ASUNCIÓN	2005	28	2058
9	BONITO	BAHÍA ASUNCIÓN	2005	31	18969
9	BAQUETA	BAHÍA ASUNCIÓN	2005	22	6
9	ANGELITO	BAHÍA ASUNCIÓN	2005	27	46
9	ALGA GELIDIUM	BAHÍA ASUNCIÓN	2005	22	11837
9	ABULON AZUL	BAHÍA ASUNCIÓN	2005	249	701
10	VIEJA	BAHÍA ASUNCIÓN	2005	14.5	550
10	VERDILLO	BAHÍA ASUNCIÓN	2005	32	1326
10	TIBURON AZUL	BAHÍA ASUNCIÓN	2005	17	3785
10	TIBURON	BAHÍA ASUNCIÓN	2005	63	611
10	PULPO	BAHÍA ASUNCIÓN	2005	108	893
10	PEZ GUITARRA	BAHÍA ASUNCIÓN	2005	32	61
10	PESCADO BLANCO	BAHÍA ASUNCIÓN	2005	198	72850
10	MERO	BAHÍA ASUNCIÓN	2005	5	10
10	LENGUADO	BAHÍA ASUNCIÓN	2005	83	137
10	LENGUA	BAHÍA ASUNCIÓN	2005	2.5	11
10	LANGOSTA ROJA	BAHÍA ASUNCIÓN	2005	731	52614
10	LANGOSTA CARIBE	BAHÍA ASUNCIÓN	2005	303	135
10	JUREL	BAHÍA ASUNCIÓN	2005	132	40517
10	GARROPA	BAHÍA ASUNCIÓN	2005	33	26
10	CORVINA	BAHÍA ASUNCIÓN	2005	272	3782
10	CORNUDA	BAHÍA ASUNCIÓN	2005	10	184
10	CAZON	BAHÍA ASUNCIÓN	2005	62	1175
10	CARACOL PANOCHA	BAHÍA ASUNCIÓN	2005	30	3271
10	CABRILLA	BAHÍA ASUNCIÓN	2005	33	807
10	BONITO	BAHÍA ASUNCIÓN	2005	20.5	8232
10	BAQUETA	BAHÍA ASUNCIÓN	2005	44	24
10	ANGELITO	BAHÍA ASUNCIÓN	2005	26	145
10	ALGA GELIDIUM	BAHÍA ASUNCIÓN	2005	52.5	21250
11	VIEJA	BAHÍA ASUNCIÓN	2005	6	77
11	VERDILLO	BAHÍA ASUNCIÓN	2005	16	1421
11	TIBURON AZUL	BAHÍA ASUNCIÓN	2005	6	2665
11	TIBURON	BAHÍA ASUNCIÓN	2005	36	255
11	PULPO	BAHÍA ASUNCIÓN	2005	30	170
11	PESCADO BLANCO	BAHÍA ASUNCIÓN	2005	105	23523
11	MERO	BAHÍA ASUNCIÓN	2005	11	13
11	LENGUADO	BAHÍA ASUNCIÓN	2005	11	3
11	LENGUA	BAHÍA ASUNCIÓN	2005	7.5	12
11	LANGOSTA ROJA	BAHÍA ASUNCIÓN	2005	527	27041
11	LANGOSTA CARIBE	BAHÍA ASUNCIÓN	2005	421	148
11	JUREL	BAHÍA ASUNCIÓN	2005	89	22643
11	GARROPA	BAHÍA ASUNCIÓN	2005	33	131
11	CORVINA	BAHÍA ASUNCIÓN	2005	154	2507
11	CORNUDA	BAHÍA ASUNCIÓN	2005	10	34
11	CAZON	BAHÍA ASUNCIÓN	2005	40	217
11	CABRILLA	BAHÍA ASUNCIÓN	2005	24	4680
11	BONITO	BAHÍA ASUNCIÓN	2005	6	219
11	ANGELITO	BAHÍA ASUNCIÓN	2005	5	12
11	ALGA GELIDIUM	BAHÍA ASUNCIÓN	2005	59	25147
12	VIEJA	BAHÍA ASUNCIÓN	2005	2.5	360
12	VERDILLO	BAHÍA ASUNCIÓN	2005	12	546
12	TINTORERA	BAHÍA ASUNCIÓN	2005	6	68
12	TIBURON AZUL	BAHÍA ASUNCIÓN	2005	17	4933
12	TIBURON	BAHÍA ASUNCIÓN	2005	36	348
12	PULPO	BAHÍA ASUNCIÓN	2005	30	58
12	PESCADO BLANCO	BAHÍA ASUNCIÓN	2005	99	42936
12	MERO	BAHÍA ASUNCIÓN	2005	29	33
12	LENGUADO	BAHÍA ASUNCIÓN	2005	22	176
12	LENGUA	BAHÍA ASUNCIÓN	2005	4	6
12	LANGOSTA ROJA	BAHÍA ASUNCIÓN	2005	365	15953
12	LANGOSTA CARIBE	BAHÍA ASUNCIÓN	2005	106	27
12	JUREL	BAHÍA ASUNCIÓN	2005	60	13814
12	CORVINA	BAHÍA ASUNCIÓN	2005	101	1773
12	CORNUDA	BAHÍA ASUNCIÓN	2005	10	811
12	CAZON	BAHÍA ASUNCIÓN	2005	54	1583
12	CARACOL PANOCHA	BAHÍA ASUNCIÓN	2005	15	826
12	CABRILLA	BAHÍA ASUNCIÓN	2005	24	6642
12	BONITO	BAHÍA ASUNCIÓN	2005	6	56
12	ANGELITO	BAHÍA ASUNCIÓN	2005	15	11
12	ALGA GELIDIUM	BAHÍA ASUNCIÓN	2005	36	15217
12	ABULON AZUL	BAHÍA ASUNCIÓN	2005	223.5	2468
1	VIEJA	BAHÍA ASUNCIÓN	2006	6	70
1	VERDILLO	BAHÍA ASUNCIÓN	2006	15	484
1	TINTORERA	BAHÍA ASUNCIÓN	2006	10	372
1	TIBURON AZUL	BAHÍA ASUNCIÓN	2006	21	6400
1	TIBURON	BAHÍA ASUNCIÓN	2006	59	634
1	PULPO	BAHÍA ASUNCIÓN	2006	60	338
1	PEZ GUITARRA	BAHÍA ASUNCIÓN	2006	5	2
1	PESCADO BLANCO	BAHÍA ASUNCIÓN	2006	163	39288
1	MERO	BAHÍA ASUNCIÓN	2006	11	127
1	LENGUA	BAHÍA ASUNCIÓN	2006	6	10
1	LANGOSTA ROJA	BAHÍA ASUNCIÓN	2006	577	29662
1	LANGOSTA CARIBE	BAHÍA ASUNCIÓN	2006	369	316
1	JUREL	BAHÍA ASUNCIÓN	2006	101	9038
1	CORVINA	BAHÍA ASUNCIÓN	2006	136	2196
1	CAZON	BAHÍA ASUNCIÓN	2006	61	338
1	CABRILLA	BAHÍA ASUNCIÓN	2006	63	12872
1	BONITO	BAHÍA ASUNCIÓN	2006	8	1449
1	ANGELITO	BAHÍA ASUNCIÓN	2006	20	26
1	ALGA GELIDIUM	BAHÍA ASUNCIÓN	2006	7	419
2	VIEJA	BAHÍA ASUNCIÓN	2006	12	123
2	VERDILLO	BAHÍA ASUNCIÓN	2006	7	62
2	TINTORERA	BAHÍA ASUNCIÓN	2006	40	1069
2	TIBURON AZUL	BAHÍA ASUNCIÓN	2006	24	3754
2	TIBURON	BAHÍA ASUNCIÓN	2006	26	144
2	PULPO	BAHÍA ASUNCIÓN	2006	55	224
2	PESCADO BLANCO	BAHÍA ASUNCIÓN	2006	121	24272
2	MERO	BAHÍA ASUNCIÓN	2006	22	55
2	LENGUADO	BAHÍA ASUNCIÓN	2006	11	2
2	LENGUA	BAHÍA ASUNCIÓN	2006	6	9
2	LANGOSTA ROJA	BAHÍA ASUNCIÓN	2006	573	18608
2	LANGOSTA CARIBE	BAHÍA ASUNCIÓN	2006	208	190
2	JUREL	BAHÍA ASUNCIÓN	2006	84	8914
2	JAIBA	BAHÍA ASUNCIÓN	2006	14	102
2	GARROPA	BAHÍA ASUNCIÓN	2006	11	11
2	CORVINA	BAHÍA ASUNCIÓN	2006	134	4721
2	CAZON	BAHÍA ASUNCIÓN	2006	72	873
2	CANGREJO	BAHÍA ASUNCIÓN	2006	75	3713
2	CABRILLA	BAHÍA ASUNCIÓN	2006	40	11288
2	BONITO	BAHÍA ASUNCIÓN	2006	21	7865
2	ANGELITO	BAHÍA ASUNCIÓN	2006	5	6
2	ALGA GELIDIUM	BAHÍA ASUNCIÓN	2006	15	9412
3	VIEJA	BAHÍA ASUNCIÓN	2006	6	198
3	VERDILLO	BAHÍA ASUNCIÓN	2006	21	7475
3	TIBURON AZUL	BAHÍA ASUNCIÓN	2006	42	12670
3	TIBURON	BAHÍA ASUNCIÓN	2006	34	378
3	PULPO	BAHÍA ASUNCIÓN	2006	160	1359
3	PESCADO BLANCO	BAHÍA ASUNCIÓN	2006	76	13467
3	LENGUADO	BAHÍA ASUNCIÓN	2006	5	1222
3	JUREL	BAHÍA ASUNCIÓN	2006	12	3061
3	GARROPA	BAHÍA ASUNCIÓN	2006	25	13
3	CORVINA	BAHÍA ASUNCIÓN	2006	17	898
3	CAZON	BAHÍA ASUNCIÓN	2006	33	247
3	CANGREJO	BAHÍA ASUNCIÓN	2006	90	22491
3	CABRILLA	BAHÍA ASUNCIÓN	2006	28	3440
3	BONITO	BAHÍA ASUNCIÓN	2006	26	3072
3	ABULON AZUL	BAHÍA ASUNCIÓN	2006	243	70
3	ABULON AMARILLO	BAHÍA ASUNCIÓN	2006	239	74
4	TIBURON AZUL	BAHÍA ASUNCIÓN	2006	12	1114
4	TIBURON	BAHÍA ASUNCIÓN	2006	13	35
4	PULPO	BAHÍA ASUNCIÓN	2006	80	553
4	PESCADO BLANCO	BAHÍA ASUNCIÓN	2006	21	1327
4	JUREL	BAHÍA ASUNCIÓN	2006	6	37
4	GARROPA	BAHÍA ASUNCIÓN	2006	33	34
4	CORVINA	BAHÍA ASUNCIÓN	2006	11	15
4	CORNUDA	BAHÍA ASUNCIÓN	2006	5	12
4	CARACOL PANOCHA	BAHÍA ASUNCIÓN	2006	45	5059
4	CANGREJO	BAHÍA ASUNCIÓN	2006	45	12302
4	CABRILLA	BAHÍA ASUNCIÓN	2006	8	1074
4	BONITO	BAHÍA ASUNCIÓN	2006	4	1151
4	ALGA GELIDIUM	BAHÍA ASUNCIÓN	2006	32	14050
4	ABULON AZUL	BAHÍA ASUNCIÓN	2006	1776	10761
4	ABULON AMARILLO	BAHÍA ASUNCIÓN	2006	1868	685
5	VIEJA	BAHÍA ASUNCIÓN	2006	6	108
5	VERDILLO	BAHÍA ASUNCIÓN	2006	31	2999
5	TINTORERA	BAHÍA ASUNCIÓN	2006	5	14
5	TIBURON AZUL	BAHÍA ASUNCIÓN	2006	5	9
5	TIBURON	BAHÍA ASUNCIÓN	2006	5	25
5	PULPO	BAHÍA ASUNCIÓN	2006	120	342
5	PESCADO BLANCO	BAHÍA ASUNCIÓN	2006	75	28416
5	LENGUADO	BAHÍA ASUNCIÓN	2006	11	5
5	JUREL	BAHÍA ASUNCIÓN	2006	6	924
5	GARROPA	BAHÍA ASUNCIÓN	2006	11	18
5	CORVINA	BAHÍA ASUNCIÓN	2006	55	681
5	CAZON	BAHÍA ASUNCIÓN	2006	7	38
5	CARACOL PANOCHA	BAHÍA ASUNCIÓN	2006	30	2988
5	CANGREJO	BAHÍA ASUNCIÓN	2006	15	3846
5	BONITO	BAHÍA ASUNCIÓN	2006	23	399
5	ALGA GELIDIUM	BAHÍA ASUNCIÓN	2006	100	34243
5	ABULON AZUL	BAHÍA ASUNCIÓN	2006	4501	16732
5	ABULON AMARILLO	BAHÍA ASUNCIÓN	2006	6188	8576
6	VERDILLO	BAHÍA ASUNCIÓN	2006	20	1083
6	TINTORERA	BAHÍA ASUNCIÓN	2006	5	39
6	TIBURON AZUL	BAHÍA ASUNCIÓN	2006	5	9
6	TIBURON	BAHÍA ASUNCIÓN	2006	15	193
6	ROCOTE	BAHÍA ASUNCIÓN	2006	12	2265
6	PEZ GUITARRA	BAHÍA ASUNCIÓN	2006	10	4
6	PESCADO BLANCO	BAHÍA ASUNCIÓN	2006	84	102431
6	MERO	BAHÍA ASUNCIÓN	2006	11	10
6	LENGUADO	BAHÍA ASUNCIÓN	2006	88	964
6	LAPON	BAHÍA ASUNCIÓN	2006	9	77
6	JUREL	BAHÍA ASUNCIÓN	2006	12	229
6	GARROPA	BAHÍA ASUNCIÓN	2006	11	5
6	CORVINA	BAHÍA ASUNCIÓN	2006	88	2364
6	CAZON	BAHÍA ASUNCIÓN	2006	19	25
6	CANGREJO	BAHÍA ASUNCIÓN	2006	15	790
6	BONITO	BAHÍA ASUNCIÓN	2006	4	80
6	ANGELITO	BAHÍA ASUNCIÓN	2006	10	125
6	ALGA GELIDIUM	BAHÍA ASUNCIÓN	2006	62	26839
6	ABULON AZUL	BAHÍA ASUNCIÓN	2006	5644	9740
6	ABULON AMARILLO	BAHÍA ASUNCIÓN	2006	7170	5087
7	VERDILLO	BAHÍA ASUNCIÓN	2006	52	9108
7	TINTORERA	BAHÍA ASUNCIÓN	2006	30	156
7	TIBURON AZUL	BAHÍA ASUNCIÓN	2006	5	7
7	TIBURON	BAHÍA ASUNCIÓN	2006	15	90
7	PEZ GUITARRA	BAHÍA ASUNCIÓN	2006	35	170
7	PESCADO BLANCO	BAHÍA ASUNCIÓN	2006	137	119062
7	MERO	BAHÍA ASUNCIÓN	2006	22	35
7	LENGUADO	BAHÍA ASUNCIÓN	2006	124	9171
7	LAPON	BAHÍA ASUNCIÓN	2006	26	2472
7	JUREL	BAHÍA ASUNCIÓN	2006	18	612
7	GARROPA	BAHÍA ASUNCIÓN	2006	44	182
7	CORVINA	BAHÍA ASUNCIÓN	2006	167	4595
7	CORNUDA	BAHÍA ASUNCIÓN	2006	10	70
7	CAZON	BAHÍA ASUNCIÓN	2006	51	487
7	CALAMAR CABEZA	BAHÍA ASUNCIÓN	2006	4	1665
7	CALAMAR	BAHÍA ASUNCIÓN	2006	6	4454
7	BONITO	BAHÍA ASUNCIÓN	2006	14	1519
7	ANGELITO	BAHÍA ASUNCIÓN	2006	35	488
7	ALGA GELIDIUM	BAHÍA ASUNCIÓN	2006	39	14513
7	ABULON AZUL	BAHÍA ASUNCIÓN	2006	4552	6977
7	ABULON AMARILLO	BAHÍA ASUNCIÓN	2006	1231	197
8	VERDILLO	BAHÍA ASUNCIÓN	2006	63	13854
8	TINTORERA	BAHÍA ASUNCIÓN	2006	12	56
8	TIBURON AZUL	BAHÍA ASUNCIÓN	2006	5	13
8	TIBURON	BAHÍA ASUNCIÓN	2006	57	1365
8	PEZ GUITARRA	BAHÍA ASUNCIÓN	2006	43	206
8	PESCADO BLANCO	BAHÍA ASUNCIÓN	2006	137	43772
8	LENGUADO	BAHÍA ASUNCIÓN	2006	156	3758
8	JUREL	BAHÍA ASUNCIÓN	2006	78	11586
8	CORVINA	BAHÍA ASUNCIÓN	2006	119	3174
8	CORNUDA	BAHÍA ASUNCIÓN	2006	32	885
8	CAZON	BAHÍA ASUNCIÓN	2006	25	190
8	CARACOL PANOCHA	BAHÍA ASUNCIÓN	2006	60	5270
8	BONITO	BAHÍA ASUNCIÓN	2006	16	440
8	ANGELITO	BAHÍA ASUNCIÓN	2006	24	156
8	ALGA GELIDIUM	BAHÍA ASUNCIÓN	2006	48	17760
9	VIEJA	BAHÍA ASUNCIÓN	2006	5	200
9	VERDILLO	BAHÍA ASUNCIÓN	2006	36	3232
9	TIBURON AZUL	BAHÍA ASUNCIÓN	2006	15	87
9	TIBURON	BAHÍA ASUNCIÓN	2006	25	314
9	PESCADO BLANCO	BAHÍA ASUNCIÓN	2006	76	10552
9	LENGUADO	BAHÍA ASUNCIÓN	2006	22	4
9	LENGUA	BAHÍA ASUNCIÓN	2006	9	11
9	JUREL	BAHÍA ASUNCIÓN	2006	102	26381
9	GARROPA	BAHÍA ASUNCIÓN	2006	44	38
9	CORVINA	BAHÍA ASUNCIÓN	2006	66	809
9	CORNUDA	BAHÍA ASUNCIÓN	2006	22	195
9	CAZON	BAHÍA ASUNCIÓN	2006	20	290
9	CARACOL PANOCHA	BAHÍA ASUNCIÓN	2006	120	16102
9	BONITO	BAHÍA ASUNCIÓN	2006	32	17588
9	BAQUETA	BAHÍA ASUNCIÓN	2006	18	25
9	ANGELITO	BAHÍA ASUNCIÓN	2006	5	5
9	ALGA GELIDIUM	BAHÍA ASUNCIÓN	2006	64	12029
10	VIEJA	BAHÍA ASUNCIÓN	2006	5	4
10	VERDILLO	BAHÍA ASUNCIÓN	2006	43	1828
10	TINTORERA	BAHÍA ASUNCIÓN	2006	10	15
10	TIBURON AZUL	BAHÍA ASUNCIÓN	2006	5	2
10	TIBURON	BAHÍA ASUNCIÓN	2006	63	239
10	PEZ GUITARRA	BAHÍA ASUNCIÓN	2006	20	37
10	PESCADO BLANCO	BAHÍA ASUNCIÓN	2006	112	16285
10	MERO	BAHÍA ASUNCIÓN	2006	56	77
10	LENGUADO	BAHÍA ASUNCIÓN	2006	126	128
10	LENGUA	BAHÍA ASUNCIÓN	2006	61	55
10	LANGOSTA ROJA	BAHÍA ASUNCIÓN	2006	1349	114564
10	LANGOSTA CARIBE	BAHÍA ASUNCIÓN	2006	255	33
10	JUREL	BAHÍA ASUNCIÓN	2006	172	63884
10	GARROPA	BAHÍA ASUNCIÓN	2006	105	93
10	CORVINA	BAHÍA ASUNCIÓN	2006	200	1258
10	CORNUDA	BAHÍA ASUNCIÓN	2006	20	155
10	CAZON	BAHÍA ASUNCIÓN	2006	42	1137
10	CARACOL PANOCHA	BAHÍA ASUNCIÓN	2006	180	19626
10	BONITO	BAHÍA ASUNCIÓN	2006	40	6421
10	BAQUETA	BAHÍA ASUNCIÓN	2006	18	5
10	ANGELITO	BAHÍA ASUNCIÓN	2006	10	24
10	ALGA GELIDIUM	BAHÍA ASUNCIÓN	2006	96	36665
11	VERDILLO	BAHÍA ASUNCIÓN	2006	52	7241
11	TIBURON	BAHÍA ASUNCIÓN	2006	31	84
11	PULPO	BAHÍA ASUNCIÓN	2006	45	630
11	PESCADO BLANCO	BAHÍA ASUNCIÓN	2006	102	7160
11	LENGUADO	BAHÍA ASUNCIÓN	2006	70	12
11	LENGUA	BAHÍA ASUNCIÓN	2006	66	113
11	LANGOSTA ROJA	BAHÍA ASUNCIÓN	2006	565	37069
11	LANGOSTA CARIBE	BAHÍA ASUNCIÓN	2006	153	35
11	JUREL	BAHÍA ASUNCIÓN	2006	108	21096
11	GARROPA	BAHÍA ASUNCIÓN	2006	88	284
11	CORVINA	BAHÍA ASUNCIÓN	2006	112	1836
11	CAZON	BAHÍA ASUNCIÓN	2006	22	439
11	CARACOL PANOCHA	BAHÍA ASUNCIÓN	2006	60	7675
11	BONITO	BAHÍA ASUNCIÓN	2006	16	2312
11	BAQUETA	BAHÍA ASUNCIÓN	2006	36	33
11	ALGA GELIDIUM	BAHÍA ASUNCIÓN	2006	96	36158
12	VERDILLO	BAHÍA ASUNCIÓN	2006	32	5840
12	TIBURON	BAHÍA ASUNCIÓN	2006	15	35
12	PULPO	BAHÍA ASUNCIÓN	2006	45	1778
12	PEZ GUITARRA	BAHÍA ASUNCIÓN	2006	5	26
12	PESCADO BLANCO	BAHÍA ASUNCIÓN	2006	72	16212
12	LENGUA	BAHÍA ASUNCIÓN	2006	6	9
12	LANGOSTA ROJA	BAHÍA ASUNCIÓN	2006	667	40443
12	LANGOSTA CARIBE	BAHÍA ASUNCIÓN	2006	317	315
12	JUREL	BAHÍA ASUNCIÓN	2006	72	10744
12	GARROPA	BAHÍA ASUNCIÓN	2006	33	174
12	CORVINA	BAHÍA ASUNCIÓN	2006	96	894
12	CORNUDA	BAHÍA ASUNCIÓN	2006	15	167
12	CAZON	BAHÍA ASUNCIÓN	2006	17	159
12	BONITO	BAHÍA ASUNCIÓN	2006	8	2123
12	BAQUETA	BAHÍA ASUNCIÓN	2006	18	7
12	ANGELITO	BAHÍA ASUNCIÓN	2006	5	7
12	ALGA GELIDIUM	BAHÍA ASUNCIÓN	2006	56	31705
1	VERDILLO	BAHÍA ASUNCIÓN	2007	33	6870
1	TINTORERA	BAHÍA ASUNCIÓN	2007	5	3
1	TIBURON AZUL	BAHÍA ASUNCIÓN	2007	10	36
1	TIBURON	BAHÍA ASUNCIÓN	2007	10	114
1	ROCOTE	BAHÍA ASUNCIÓN	2007	12	1460
1	PULPO	BAHÍA ASUNCIÓN	2007	70	1899
1	PEZ GUITARRA	BAHÍA ASUNCIÓN	2007	5	15
1	PESCADO BLANCO	BAHÍA ASUNCIÓN	2007	104	31224
1	LENGUADO	BAHÍA ASUNCIÓN	2007	14	3
1	LANGOSTA ROJA	BAHÍA ASUNCIÓN	2007	422	22045
1	LANGOSTA CARIBE	BAHÍA ASUNCIÓN	2007	102	31
1	JUREL	BAHÍA ASUNCIÓN	2007	56	7550
1	JAIBA	BAHÍA ASUNCIÓN	2007	14	28
1	GARROPA	BAHÍA ASUNCIÓN	2007	14	33
1	CORVINA	BAHÍA ASUNCIÓN	2007	42	558
1	CORNUDA	BAHÍA ASUNCIÓN	2007	5	5
1	CAZON	BAHÍA ASUNCIÓN	2007	14	163
1	BONITO	BAHÍA ASUNCIÓN	2007	15	403
1	ANGELITO	BAHÍA ASUNCIÓN	2007	10	53
1	ALGA GELIDIUM	BAHÍA ASUNCIÓN	2007	30.5	8395
2	VERDILLO	BAHÍA ASUNCIÓN	2007	12	2733
2	TIBURON	BAHÍA ASUNCIÓN	2007	5	10
2	PULPO	BAHÍA ASUNCIÓN	2007	80	755
2	PEZ GUITARRA	BAHÍA ASUNCIÓN	2007	5	6
2	PESCADO BLANCO	BAHÍA ASUNCIÓN	2007	44	13976
2	MERO	BAHÍA ASUNCIÓN	2007	13	26
2	LENGUADO	BAHÍA ASUNCIÓN	2007	13	1361
2	LENGUA	BAHÍA ASUNCIÓN	2007	4	14
2	LAPON	BAHÍA ASUNCIÓN	2007	3	624
2	LANGOSTA ROJA	BAHÍA ASUNCIÓN	2007	413	14663
2	LANGOSTA CARIBE	BAHÍA ASUNCIÓN	2007	102	19
2	JUREL	BAHÍA ASUNCIÓN	2007	30	524
2	GARROPA	BAHÍA ASUNCIÓN	2007	13	4
2	CORVINA	BAHÍA ASUNCIÓN	2007	27	359
2	CAZON	BAHÍA ASUNCIÓN	2007	7	81
2	ANGELITO	BAHÍA ASUNCIÓN	2007	5	72
2	ALGA GELIDIUM	BAHÍA ASUNCIÓN	2007	23	7183
3	VERDILLO	BAHÍA ASUNCIÓN	2007	48	9292
3	TIBURON AZUL	BAHÍA ASUNCIÓN	2007	31	2535
3	TIBURON	BAHÍA ASUNCIÓN	2007	38	759
3	ROCOTE	BAHÍA ASUNCIÓN	2007	2.5	75
3	PULPO	BAHÍA ASUNCIÓN	2007	190	5456
3	PEZ GUITARRA	BAHÍA ASUNCIÓN	2007	15	226
3	PESCADO BLANCO	BAHÍA ASUNCIÓN	2007	149	61804
3	PEPINO DE MAR	BAHÍA ASUNCIÓN	2007	60	3380
3	MERO	BAHÍA ASUNCIÓN	2007	13	89
3	LENGUADO	BAHÍA ASUNCIÓN	2007	39	405
3	LENGUA	BAHÍA ASUNCIÓN	2007	8	13
3	LAPON	BAHÍA ASUNCIÓN	2007	3	94
3	LANGOSTA ROJA	BAHÍA ASUNCIÓN	2007	208	10121
3	LANGOSTA CARIBE	BAHÍA ASUNCIÓN	2007	51	5
3	JUREL	BAHÍA ASUNCIÓN	2007	49	6318
3	GAVILAN ALETA	BAHÍA ASUNCIÓN	2007	5	466
3	GAVILAN	BAHÍA ASUNCIÓN	2007	5	8
3	GATA	BAHÍA ASUNCIÓN	2007	5	65
3	GARROPA	BAHÍA ASUNCIÓN	2007	52	21
3	CORVINA	BAHÍA ASUNCIÓN	2007	65	2499
3	CORNUDA	BAHÍA ASUNCIÓN	2007	5	3
3	CAZON	BAHÍA ASUNCIÓN	2007	42	2763
3	CARACOL PANOCHA	BAHÍA ASUNCIÓN	2007	45	4434
3	CALAMAR	BAHÍA ASUNCIÓN	2007	3.5	2187
3	BONITO	BAHÍA ASUNCIÓN	2007	42	2992
3	ANGELITO	BAHÍA ASUNCIÓN	2007	15	2100
3	ALGA GELIDIUM	BAHÍA ASUNCIÓN	2007	99.5	25752
3	ABULON AZUL	BAHÍA ASUNCIÓN	2007	888.5	326
3	ABULON AMARILLO	BAHÍA ASUNCIÓN	2007	3618.5	5725
3	ABULON	BAHÍA ASUNCIÓN	2007	2.5	468
4	VERDILLO	BAHÍA ASUNCIÓN	2007	24	13828
4	TINTORERA	BAHÍA ASUNCIÓN	2007	5	78
4	TIBURON AZUL	BAHÍA ASUNCIÓN	2007	10	47
4	TIBURON	BAHÍA ASUNCIÓN	2007	10	154
4	ROCOTE	BAHÍA ASUNCIÓN	2007	4	42
4	PULPO	BAHÍA ASUNCIÓN	2007	95	1274
4	PEZ GUITARRA	BAHÍA ASUNCIÓN	2007	5	74
4	PESCADO BLANCO	BAHÍA ASUNCIÓN	2007	71	7807
4	LENGUADO	BAHÍA ASUNCIÓN	2007	17	900
4	LAPON	BAHÍA ASUNCIÓN	2007	4	73
4	LANGOSTA ROJA	BAHÍA ASUNCIÓN	2007	74	3384
4	JUREL	BAHÍA ASUNCIÓN	2007	27	5074
4	GAVILAN	BAHÍA ASUNCIÓN	2007	5	18
4	GATA	BAHÍA ASUNCIÓN	2007	5	13
4	CORVINA	BAHÍA ASUNCIÓN	2007	102	739
4	CAZON	BAHÍA ASUNCIÓN	2007	35	7574
4	CARACOL PANOCHA	BAHÍA ASUNCIÓN	2007	30	3510
4	BONITO	BAHÍA ASUNCIÓN	2007	4	40
4	ANGELITO	BAHÍA ASUNCIÓN	2007	10	84
4	ALGA GELIDIUM	BAHÍA ASUNCIÓN	2007	48	11100
4	ABULON AZUL	BAHÍA ASUNCIÓN	2007	2166.5	7349
4	ABULON AMARILLO	BAHÍA ASUNCIÓN	2007	309.5	167
5	VERDILLO	BAHÍA ASUNCIÓN	2007	24	3237
5	TIBURON AZUL	BAHÍA ASUNCIÓN	2007	26	5707
5	TIBURON	BAHÍA ASUNCIÓN	2007	20	115
5	PULPO	BAHÍA ASUNCIÓN	2007	125	1265
5	PEZ GUITARRA	BAHÍA ASUNCIÓN	2007	5	172
5	PESCADO BLANCO	BAHÍA ASUNCIÓN	2007	57	18193
5	LENGUADO	BAHÍA ASUNCIÓN	2007	26	74
5	LENGUA	BAHÍA ASUNCIÓN	2007	4	15
5	LANGOSTA ROJA	BAHÍA ASUNCIÓN	2007	305	16715
5	LANGOSTA CARIBE	BAHÍA ASUNCIÓN	2007	74	1
5	JUREL	BAHÍA ASUNCIÓN	2007	25	9092
5	GAVILAN	BAHÍA ASUNCIÓN	2007	5	1221
5	GARROPA	BAHÍA ASUNCIÓN	2007	13	11
5	CORVINA	BAHÍA ASUNCIÓN	2007	111	1766
5	CAZON	BAHÍA ASUNCIÓN	2007	49	6805
5	CARACOL PANOCHA	BAHÍA ASUNCIÓN	2007	45	1616
5	BONITO	BAHÍA ASUNCIÓN	2007	4	2590
5	ANGELITO	BAHÍA ASUNCIÓN	2007	5	59
5	ALGA GELIDIUM	BAHÍA ASUNCIÓN	2007	71	24142
5	ABULON AZUL	BAHÍA ASUNCIÓN	2007	3293	15882
5	ABULON AMARILLO	BAHÍA ASUNCIÓN	2007	3284	7292
6	VERDILLO	BAHÍA ASUNCIÓN	2007	44	10226
6	TINTORERA	BAHÍA ASUNCIÓN	2007	30	112
6	TIBURON AZUL	BAHÍA ASUNCIÓN	2007	32	2072
6	TIBURON	BAHÍA ASUNCIÓN	2007	53	510
6	ROCOTE	BAHÍA ASUNCIÓN	2007	10.5	127
6	PULPO	BAHÍA ASUNCIÓN	2007	45	693
6	PEZ GUITARRA	BAHÍA ASUNCIÓN	2007	39	290
6	PESCADO BLANCO	BAHÍA ASUNCIÓN	2007	104	20031
6	LENGUADO	BAHÍA ASUNCIÓN	2007	144	4930
6	LAPON	BAHÍA ASUNCIÓN	2007	17.5	1110
6	LANGOSTA ROJA	BAHÍA ASUNCIÓN	2007	145	6022
6	LANGOSTA CARIBE	BAHÍA ASUNCIÓN	2007	62	10
6	JUREL	BAHÍA ASUNCIÓN	2007	83	10736
6	GAVILAN ALETA	BAHÍA ASUNCIÓN	2007	15	17
6	GARROPA	BAHÍA ASUNCIÓN	2007	13	6
6	CORVINA	BAHÍA ASUNCIÓN	2007	197	4406
6	CORNUDA	BAHÍA ASUNCIÓN	2007	10	150
6	CAZON	BAHÍA ASUNCIÓN	2007	61	1584
6	CARACOL PANOCHA	BAHÍA ASUNCIÓN	2007	45	4091
6	BONITO	BAHÍA ASUNCIÓN	2007	27	6283
6	ANGELITO	BAHÍA ASUNCIÓN	2007	20	206
6	ALGA GELIDIUM	BAHÍA ASUNCIÓN	2007	116.5	48891
6	ABULON AZUL	BAHÍA ASUNCIÓN	2007	3596.5	14051
6	ABULON AMARILLO	BAHÍA ASUNCIÓN	2007	2301.5	1568
7	VERDILLO	BAHÍA ASUNCIÓN	2007	44	9944
7	TINTORERA	BAHÍA ASUNCIÓN	2007	20	169
7	TIBURON AZUL	BAHÍA ASUNCIÓN	2007	5	46
7	TIBURON	BAHÍA ASUNCIÓN	2007	40	589
7	ROCOTE	BAHÍA ASUNCIÓN	2007	2.5	128
7	PULPO	BAHÍA ASUNCIÓN	2007	40	555
7	PEZ GUITARRA	BAHÍA ASUNCIÓN	2007	35	285
7	PESCADO BLANCO	BAHÍA ASUNCIÓN	2007	117	50380
7	LENGUADO	BAHÍA ASUNCIÓN	2007	152	2655
7	LAPON	BAHÍA ASUNCIÓN	2007	21	706
7	LANGOSTA ROJA	BAHÍA ASUNCIÓN	2007	291	15817
7	LANGOSTA CARIBE	BAHÍA ASUNCIÓN	2007	125	17
7	JUREL	BAHÍA ASUNCIÓN	2007	80	10454
7	GAVILAN ALETA	BAHÍA ASUNCIÓN	2007	20	43
7	GAVILAN	BAHÍA ASUNCIÓN	2007	5	446
7	GATA	BAHÍA ASUNCIÓN	2007	5	116
7	GARROPA	BAHÍA ASUNCIÓN	2007	13	22
7	CORVINA	BAHÍA ASUNCIÓN	2007	212	6044
7	CORNUDA	BAHÍA ASUNCIÓN	2007	20	490
7	CAZON	BAHÍA ASUNCIÓN	2007	56	434
7	CARACOL PANOCHA	BAHÍA ASUNCIÓN	2007	75	7140
7	BONITO	BAHÍA ASUNCIÓN	2007	24	5687
7	ANGELITO	BAHÍA ASUNCIÓN	2007	47	185
7	ALGA GELIDIUM	BAHÍA ASUNCIÓN	2007	102	52174
7	ABULON AZUL	BAHÍA ASUNCIÓN	2007	3692.5	5275
7	ABULON AMARILLO	BAHÍA ASUNCIÓN	2007	309.5	47
8	VERDILLO	BAHÍA ASUNCIÓN	2007	39	22472
8	TINTORERA	BAHÍA ASUNCIÓN	2007	15	48
8	TIBURON AZUL	BAHÍA ASUNCIÓN	2007	5	6
8	TIBURON	BAHÍA ASUNCIÓN	2007	20	469
8	PULPO	BAHÍA ASUNCIÓN	2007	15	38
8	PEZ GUITARRA	BAHÍA ASUNCIÓN	2007	20	247
8	PESCADO BLANCO	BAHÍA ASUNCIÓN	2007	101	36044
8	PEPINO DE MAR	BAHÍA ASUNCIÓN	2007	300	10564
8	MERO	BAHÍA ASUNCIÓN	2007	26	48
8	LENGUADO	BAHÍA ASUNCIÓN	2007	65	1855
8	LENGUA	BAHÍA ASUNCIÓN	2007	12	9
8	LAPON	BAHÍA ASUNCIÓN	2007	10	1739
8	JUREL	BAHÍA ASUNCIÓN	2007	24	1528
8	GAVILAN ALETA	BAHÍA ASUNCIÓN	2007	15	115
8	CORVINA	BAHÍA ASUNCIÓN	2007	78	1454
8	CAZON	BAHÍA ASUNCIÓN	2007	28	205
8	CALAMAR	BAHÍA ASUNCIÓN	2007	3.5	187
8	BONITO	BAHÍA ASUNCIÓN	2007	8	1036
8	BAQUETA	BAHÍA ASUNCIÓN	2007	18	10
8	ANGELITO	BAHÍA ASUNCIÓN	2007	20	65
8	ALGA GELIDIUM	BAHÍA ASUNCIÓN	2007	53.5	20773
9	VIEJA	BAHÍA ASUNCIÓN	2007	6	37
9	VERDILLO	BAHÍA ASUNCIÓN	2007	49	18941
9	TINTORERA	BAHÍA ASUNCIÓN	2007	22	181
9	TIBURON AZUL	BAHÍA ASUNCIÓN	2007	7	120
9	TIBURON	BAHÍA ASUNCIÓN	2007	40	406
9	ROCOTE	BAHÍA ASUNCIÓN	2007	10.5	77
9	PULPO	BAHÍA ASUNCIÓN	2007	30	1172
9	PEZ GUITARRA	BAHÍA ASUNCIÓN	2007	35	171
9	PESCADO BLANCO	BAHÍA ASUNCIÓN	2007	75	12152
9	MERO	BAHÍA ASUNCIÓN	2007	13	12
9	LENGUADO	BAHÍA ASUNCIÓN	2007	141	986
9	LENGUA	BAHÍA ASUNCIÓN	2007	15	96
9	LAPON	BAHÍA ASUNCIÓN	2007	15	1359
9	LANGOSTA ROJA	BAHÍA ASUNCIÓN	2007	199	11032
9	LANGOSTA CARIBE	BAHÍA ASUNCIÓN	2007	125	38
9	JUREL	BAHÍA ASUNCIÓN	2007	110	26060
9	GAVILAN ALETA	BAHÍA ASUNCIÓN	2007	20	693
9	GARROPA	BAHÍA ASUNCIÓN	2007	56	168
9	CORVINA	BAHÍA ASUNCIÓN	2007	200	3526
9	CORNUDA	BAHÍA ASUNCIÓN	2007	5	66
9	CAZON	BAHÍA ASUNCIÓN	2007	56	2264
9	CARACOL PANOCHA	BAHÍA ASUNCIÓN	2007	75	10578
9	BONITO	BAHÍA ASUNCIÓN	2007	28	11964
9	BOCA DULCE	BAHÍA ASUNCIÓN	2007	8	991
9	ANGELITO	BAHÍA ASUNCIÓN	2007	22	74
9	ALGA GELIDIUM	BAHÍA ASUNCIÓN	2007	87	32999
9	ABULON AZUL	BAHÍA ASUNCIÓN	2007	683	1523
9	ABULON AMARILLO	BAHÍA ASUNCIÓN	2007	1014.5	2347
10	VERDILLO	BAHÍA ASUNCIÓN	2007	48	3591
10	TINTORERA	BAHÍA ASUNCIÓN	2007	20	80
10	TIBURON AZUL	BAHÍA ASUNCIÓN	2007	15	307
10	TIBURON	BAHÍA ASUNCIÓN	2007	30	132
10	PULPO	BAHÍA ASUNCIÓN	2007	65	1287
10	PEZ GUITARRA	BAHÍA ASUNCIÓN	2007	25	877
10	PESCADO BLANCO	BAHÍA ASUNCIÓN	2007	113	11148
10	LENGUADO	BAHÍA ASUNCIÓN	2007	105	176
10	LENGUA	BAHÍA ASUNCIÓN	2007	4	4
10	LAPON	BAHÍA ASUNCIÓN	2007	3	147
10	LANGOSTA ROJA	BAHÍA ASUNCIÓN	2007	921	47029
10	LANGOSTA CARIBE	BAHÍA ASUNCIÓN	2007	222	38
10	JUREL	BAHÍA ASUNCIÓN	2007	149	24990
10	GAVILAN	BAHÍA ASUNCIÓN	2007	25	1496
10	GATA	BAHÍA ASUNCIÓN	2007	25	678
10	GARROPA	BAHÍA ASUNCIÓN	2007	54	47
10	CORVINA	BAHÍA ASUNCIÓN	2007	165	1251
10	CORNUDA	BAHÍA ASUNCIÓN	2007	5	44
10	CAZON	BAHÍA ASUNCIÓN	2007	56	1459
10	CARACOL PANOCHA	BAHÍA ASUNCIÓN	2007	150	20534
10	BONITO	BAHÍA ASUNCIÓN	2007	39	7763
10	BOCA DULCE	BAHÍA ASUNCIÓN	2007	13	98
10	ANGELITO	BAHÍA ASUNCIÓN	2007	20	90
10	ALGA GELIDIUM	BAHÍA ASUNCIÓN	2007	40	16500
11	VERDILLO	BAHÍA ASUNCIÓN	2007	47	4399
11	TINTORERA	BAHÍA ASUNCIÓN	2007	5	4
11	TIBURON AZUL	BAHÍA ASUNCIÓN	2007	6	66
11	TIBURON	BAHÍA ASUNCIÓN	2007	23	150
11	ROCOTE	BAHÍA ASUNCIÓN	2007	3	14
11	PULPO	BAHÍA ASUNCIÓN	2007	70	607
11	PEZ GUITARRA	BAHÍA ASUNCIÓN	2007	20	294
11	PESCADO BLANCO	BAHÍA ASUNCIÓN	2007	106	14619
11	MERO	BAHÍA ASUNCIÓN	2007	9	54
11	LENGUADO	BAHÍA ASUNCIÓN	2007	115	158
11	LENGUA	BAHÍA ASUNCIÓN	2007	4	4
11	LANGOSTA ROJA	BAHÍA ASUNCIÓN	2007	859	41219
11	LANGOSTA CARIBE	BAHÍA ASUNCIÓN	2007	222	77
11	JUREL	BAHÍA ASUNCIÓN	2007	131	30262
11	GAVILAN	BAHÍA ASUNCIÓN	2007	20	1930
11	GATA	BAHÍA ASUNCIÓN	2007	20	124
11	GARROPA	BAHÍA ASUNCIÓN	2007	21	19
11	CORVINA	BAHÍA ASUNCIÓN	2007	134	3676
11	CORNUDA	BAHÍA ASUNCIÓN	2007	10	85
11	CAZON	BAHÍA ASUNCIÓN	2007	28	164
11	CARACOL PANOCHA	BAHÍA ASUNCIÓN	2007	15	2167
11	BONITO	BAHÍA ASUNCIÓN	2007	24	3488
11	ANGELITO	BAHÍA ASUNCIÓN	2007	20	596
11	ALGA GELIDIUM	BAHÍA ASUNCIÓN	2007	75.5	25532
11	ABULON AZUL	BAHÍA ASUNCIÓN	2007	309.5	1781
12	VERDILLO	BAHÍA ASUNCIÓN	2007	23	2982
12	TIBURON AZUL	BAHÍA ASUNCIÓN	2007	5	210
12	TIBURON	BAHÍA ASUNCIÓN	2007	10	163
12	PULPO	BAHÍA ASUNCIÓN	2007	30	1004
12	PEZ GUITARRA	BAHÍA ASUNCIÓN	2007	10	35
12	PESCADO BLANCO	BAHÍA ASUNCIÓN	2007	66	14948
12	LENGUADO	BAHÍA ASUNCIÓN	2007	39	343
12	LENGUA	BAHÍA ASUNCIÓN	2007	14	11
12	LANGOSTA ROJA	BAHÍA ASUNCIÓN	2007	587	30151
12	LANGOSTA CARIBE	BAHÍA ASUNCIÓN	2007	199	13
12	JUREL	BAHÍA ASUNCIÓN	2007	41	6983
12	GAVILAN	BAHÍA ASUNCIÓN	2007	5	28
12	GATA	BAHÍA ASUNCIÓN	2007	5	726
12	GARROPA	BAHÍA ASUNCIÓN	2007	27	33
12	CORVINA	BAHÍA ASUNCIÓN	2007	53	1151
12	CORNUDA	BAHÍA ASUNCIÓN	2007	5	93
12	CAZON	BAHÍA ASUNCIÓN	2007	14	163
12	CARACOL PANOCHA	BAHÍA ASUNCIÓN	2007	15	3041
12	BONITO	BAHÍA ASUNCIÓN	2007	24	3140
12	ANGELITO	BAHÍA ASUNCIÓN	2007	10	58
12	ALGA GELIDIUM	BAHÍA ASUNCIÓN	2007	47.5	18803
12	ABULON AZUL	BAHÍA ASUNCIÓN	2007	683	2319
1	VERDILLO	BAHÍA ASUNCIÓN	2008	35	2744
1	TIBURON AZUL	BAHÍA ASUNCIÓN	2008	17	64
1	TIBURON	BAHÍA ASUNCIÓN	2008	15	934
1	PULPO	BAHÍA ASUNCIÓN	2008	60	1820
1	PEZ GUITARRA	BAHÍA ASUNCIÓN	2008	15	31
1	PESCADO BLANCO	BAHÍA ASUNCIÓN	2008	104	10839
1	PEPINO DE MAR	BAHÍA ASUNCIÓN	2008	30	445
1	LENGUADO	BAHÍA ASUNCIÓN	2008	95	60
1	LENGUA	BAHÍA ASUNCIÓN	2008	8	10
1	LANGOSTA ROJA	BAHÍA ASUNCIÓN	2008	702	30838
1	LANGOSTA CARIBE	BAHÍA ASUNCIÓN	2008	222	10
1	JUREL	BAHÍA ASUNCIÓN	2008	154	35435
1	GAVILAN	BAHÍA ASUNCIÓN	2008	20	128
1	GARROPA	BAHÍA ASUNCIÓN	2008	52	19
1	CORVINA	BAHÍA ASUNCIÓN	2008	202	6975
1	CORNUDA	BAHÍA ASUNCIÓN	2008	5	6
1	CAZON	BAHÍA ASUNCIÓN	2008	28	1088
1	CARACOL PANOCHA	BAHÍA ASUNCIÓN	2008	15	599
1	BONITO	BAHÍA ASUNCIÓN	2008	28	17867
1	ANGELITO	BAHÍA ASUNCIÓN	2008	68	75
1	ALGA GELIDIUM	BAHÍA ASUNCIÓN	2008	30	6829
2	VIEJA	BAHÍA ASUNCIÓN	2008	7	26
2	VERDILLO	BAHÍA ASUNCIÓN	2008	40	1917
2	TIBURON AZUL	BAHÍA ASUNCIÓN	2008	5	182
2	TIBURON	BAHÍA ASUNCIÓN	2008	15	324
2	ROCOTE	BAHÍA ASUNCIÓN	2008	21	345
2	PULPO	BAHÍA ASUNCIÓN	2008	30	340
2	PEZ GUITARRA	BAHÍA ASUNCIÓN	2008	10	60
2	PESCADO BLANCO	BAHÍA ASUNCIÓN	2008	82	12369
2	MERO	BAHÍA ASUNCIÓN	2008	13	9
2	LENGUADO	BAHÍA ASUNCIÓN	2008	53	445
2	LENGUA	BAHÍA ASUNCIÓN	2008	17	14
2	LAPON	BAHÍA ASUNCIÓN	2008	13	485
2	LANGOSTA ROJA	BAHÍA ASUNCIÓN	2008	639	23572
2	LANGOSTA CARIBE	BAHÍA ASUNCIÓN	2008	314	45
2	JUREL	BAHÍA ASUNCIÓN	2008	72	19183
2	GAVILAN	BAHÍA ASUNCIÓN	2008	10	6
2	GARROPA	BAHÍA ASUNCIÓN	2008	53	21
2	CORVINA	BAHÍA ASUNCIÓN	2008	53	829
2	CAZON	BAHÍA ASUNCIÓN	2008	19	142
2	BONITO	BAHÍA ASUNCIÓN	2008	16	2058
2	ANGELITO	BAHÍA ASUNCIÓN	2008	22	922
2	ALGA GELIDIUM	BAHÍA ASUNCIÓN	2008	15	6946
3	VIEJA	BAHÍA ASUNCIÓN	2008	11	16
3	VERDILLO	BAHÍA ASUNCIÓN	2008	32	1763
3	TINTORERA	BAHÍA ASUNCIÓN	2008	5	7
3	TIBURON	BAHÍA ASUNCIÓN	2008	10	59
3	ROCOTE	BAHÍA ASUNCIÓN	2008	6	55
3	PULPO	BAHÍA ASUNCIÓN	2008	30	401
3	PEZ GUITARRA	BAHÍA ASUNCIÓN	2008	5	288
3	PESCADO BLANCO	BAHÍA ASUNCIÓN	2008	84	12499
3	PEPINO DE MAR	BAHÍA ASUNCIÓN	2008	30	1100
3	LENGUADO	BAHÍA ASUNCIÓN	2008	28	54
3	LANGOSTA ROJA	BAHÍA ASUNCIÓN	2008	162.489997864	9091
3	JUREL	BAHÍA ASUNCIÓN	2008	48	7291
3	GAVILAN	BAHÍA ASUNCIÓN	2008	10	196
3	GARROPA	BAHÍA ASUNCIÓN	2008	14	7
3	CORVINA	BAHÍA ASUNCIÓN	2008	28	327
3	CORNUDA	BAHÍA ASUNCIÓN	2008	10	199
3	CAZON	BAHÍA ASUNCIÓN	2008	7	14
3	CARACOL PANOCHA	BAHÍA ASUNCIÓN	2008	60	6811
3	BONITO	BAHÍA ASUNCIÓN	2008	4	98
3	ALGA GELIDIUM	BAHÍA ASUNCIÓN	2008	32	5100
3	ABULON AZUL	BAHÍA ASUNCIÓN	2008	309.5	885
3	ABULON AMARILLO	BAHÍA ASUNCIÓN	2008	1130	2151
4	VIEJA	BAHÍA ASUNCIÓN	2008	14	23
4	VERDILLO	BAHÍA ASUNCIÓN	2008	24	1822
4	TINTORERA	BAHÍA ASUNCIÓN	2008	5	5
4	TIBURON	BAHÍA ASUNCIÓN	2008	5	26
4	ROCOTE	BAHÍA ASUNCIÓN	2008	13	1103
4	PULPO	BAHÍA ASUNCIÓN	2008	45	828
4	PEZ GUITARRA	BAHÍA ASUNCIÓN	2008	10	55
4	PESCADO BLANCO	BAHÍA ASUNCIÓN	2008	49	21094
4	PEPINO DE MAR	BAHÍA ASUNCIÓN	2008	30	576
4	MERO	BAHÍA ASUNCIÓN	2008	14	9
4	LENGUADO	BAHÍA ASUNCIÓN	2008	42	369
4	LAPON	BAHÍA ASUNCIÓN	2008	7	103
4	LANGOSTA ROJA	BAHÍA ASUNCIÓN	2008	253	12448
4	LANGOSTA CARIBE	BAHÍA ASUNCIÓN	2008	85	1
4	JUREL	BAHÍA ASUNCIÓN	2008	12	2813
4	GAVILAN	BAHÍA ASUNCIÓN	2008	15	106
4	GARROPA	BAHÍA ASUNCIÓN	2008	14	35
4	CORVINA	BAHÍA ASUNCIÓN	2008	42	515
4	CAZON	BAHÍA ASUNCIÓN	2008	14	48
4	CARACOL PANOCHA	BAHÍA ASUNCIÓN	2008	180	10935
4	BONITO	BAHÍA ASUNCIÓN	2008	10	40
4	ANGELITO	BAHÍA ASUNCIÓN	2008	5	18
4	ALGA GELIDIUM	BAHÍA ASUNCIÓN	2008	64	20100
4	ABULON AZUL	BAHÍA ASUNCIÓN	2008	2723.5	17580
4	ABULON AMARILLO	BAHÍA ASUNCIÓN	2008	1785	2725
5	VIEJA	BAHÍA ASUNCIÓN	2008	7	145
5	VERDILLO	BAHÍA ASUNCIÓN	2008	38	8977
5	TINTORERA	BAHÍA ASUNCIÓN	2008	5	58
5	TIBURON	BAHÍA ASUNCIÓN	2008	5	53
5	ROCOTE	BAHÍA ASUNCIÓN	2008	9	48
5	PULPO	BAHÍA ASUNCIÓN	2008	75	1398
5	PEZ GUITARRA	BAHÍA ASUNCIÓN	2008	12	94
5	PESCADO BLANCO	BAHÍA ASUNCIÓN	2008	65	6432
5	LENGUADO	BAHÍA ASUNCIÓN	2008	39	15
5	LANGOSTA ROJA	BAHÍA ASUNCIÓN	2008	245.489997864	9614
5	JUREL	BAHÍA ASUNCIÓN	2008	55	8574
5	GAVILAN	BAHÍA ASUNCIÓN	2008	17	136
5	GATA	BAHÍA ASUNCIÓN	2008	5	9
5	CORVINA	BAHÍA ASUNCIÓN	2008	52	348
5	CORNUDA	BAHÍA ASUNCIÓN	2008	13	67
5	CAZON	BAHÍA ASUNCIÓN	2008	21	924
5	CARACOL PANOCHA	BAHÍA ASUNCIÓN	2008	15	2131
5	BONITO	BAHÍA ASUNCIÓN	2008	4	18
5	ANGELITO	BAHÍA ASUNCIÓN	2008	12	20
5	ALGA GELIDIUM	BAHÍA ASUNCIÓN	2008	71.5	15884
5	ABULON AZUL	BAHÍA ASUNCIÓN	2008	2935	8921
5	ABULON AMARILLO	BAHÍA ASUNCIÓN	2008	3735	8590
6	VIEJA	BAHÍA ASUNCIÓN	2008	13	297
6	VERDILLO	BAHÍA ASUNCIÓN	2008	44	5026
6	TINTORERA	BAHÍA ASUNCIÓN	2008	15	178
6	TIBURON AZUL	BAHÍA ASUNCIÓN	2008	5	41
6	TIBURON	BAHÍA ASUNCIÓN	2008	10	139
6	ROCOTE	BAHÍA ASUNCIÓN	2008	24	356
6	PULPO	BAHÍA ASUNCIÓN	2008	75	771
6	PEZ GUITARRA	BAHÍA ASUNCIÓN	2008	25	679
6	PESCADO BLANCO	BAHÍA ASUNCIÓN	2008	103	20926
6	PEPINO DE MAR	BAHÍA ASUNCIÓN	2008	210	10424
6	LENGUADO	BAHÍA ASUNCIÓN	2008	138	2079
6	LAPON	BAHÍA ASUNCIÓN	2008	20	999
6	LANGOSTA ROJA	BAHÍA ASUNCIÓN	2008	244	12731
6	LANGOSTA CARIBE	BAHÍA ASUNCIÓN	2008	74	9
6	JUREL	BAHÍA ASUNCIÓN	2008	114	33172
6	GAVILAN	BAHÍA ASUNCIÓN	2008	15	249
6	GATA	BAHÍA ASUNCIÓN	2008	20	268
6	GARROPA	BAHÍA ASUNCIÓN	2008	81	83
6	CORVINA	BAHÍA ASUNCIÓN	2008	158	2660
6	CORNUDA	BAHÍA ASUNCIÓN	2008	5	14
6	CAZON	BAHÍA ASUNCIÓN	2008	42	746
6	CARACOL PANOCHA	BAHÍA ASUNCIÓN	2008	105	7144
6	BONITO	BAHÍA ASUNCIÓN	2008	21	3430
6	BAQUETA	BAHÍA ASUNCIÓN	2008	20	6
6	ANGELITO	BAHÍA ASUNCIÓN	2008	25	80
6	ALGA GELIDIUM	BAHÍA ASUNCIÓN	2008	86.5	9280
6	ABULON AZUL	BAHÍA ASUNCIÓN	2008	1099	3174
6	ABULON AMARILLO	BAHÍA ASUNCIÓN	2008	820.5	192
7	VIEJA	BAHÍA ASUNCIÓN	2008	55	4867
7	VERDILLO	BAHÍA ASUNCIÓN	2008	44	2807
7	TINTORERA	BAHÍA ASUNCIÓN	2008	27	96
7	TIBURON AZUL	BAHÍA ASUNCIÓN	2008	20	231
7	TIBURON	BAHÍA ASUNCIÓN	2008	35	399
7	ROCOTE	BAHÍA ASUNCIÓN	2008	31	1613
7	PULPO	BAHÍA ASUNCIÓN	2008	15	23
7	PEZ GUITARRA	BAHÍA ASUNCIÓN	2008	59	1046
7	PESCADO BLANCO	BAHÍA ASUNCIÓN	2008	116	53725
7	PEPINO DE MAR	BAHÍA ASUNCIÓN	2008	120	7377
7	MERO	BAHÍA ASUNCIÓN	2008	18	51
7	LENGUADO	BAHÍA ASUNCIÓN	2008	189	12840
7	LENGUA	BAHÍA ASUNCIÓN	2008	106	2223
7	LAPON	BAHÍA ASUNCIÓN	2008	60	5309
7	LANGOSTA ROJA	BAHÍA ASUNCIÓN	2008	317.489997864	11956
7	LANGOSTA CARIBE	BAHÍA ASUNCIÓN	2008	74	2
7	JUREL	BAHÍA ASUNCIÓN	2008	87	19992
7	GAVILAN	BAHÍA ASUNCIÓN	2008	35	805
7	GATA	BAHÍA ASUNCIÓN	2008	10	68
7	GARROPA	BAHÍA ASUNCIÓN	2008	139	143
7	CORVINA	BAHÍA ASUNCIÓN	2008	221	7093
7	CORNUDA	BAHÍA ASUNCIÓN	2008	15	322
7	CAZON	BAHÍA ASUNCIÓN	2008	49	252
7	CARACOL PANOCHA	BAHÍA ASUNCIÓN	2008	90	5984
7	BONITO	BAHÍA ASUNCIÓN	2008	5	7
7	ANGELITO	BAHÍA ASUNCIÓN	2008	49	808
7	ALGA GELIDIUM	BAHÍA ASUNCIÓN	2008	40	7135
7	ABULON AZUL	BAHÍA ASUNCIÓN	2008	2583	4076
7	ABULON AMARILLO	BAHÍA ASUNCIÓN	2008	2346.5	2631
8	VIEJA	BAHÍA ASUNCIÓN	2008	20	151
8	VERDILLO	BAHÍA ASUNCIÓN	2008	27	1348
8	TINTORERA	BAHÍA ASUNCIÓN	2008	26	249
8	TIBURON AZUL	BAHÍA ASUNCIÓN	2008	5	33
8	ROCOTE	BAHÍA ASUNCIÓN	2008	3	8
8	PULPO	BAHÍA ASUNCIÓN	2008	15	299
8	PEZ GUITARRA	BAHÍA ASUNCIÓN	2008	26	1385
8	PESCADO BLANCO	BAHÍA ASUNCIÓN	2008	78	9101
8	PEPINO DE MAR	BAHÍA ASUNCIÓN	2008	60	683
8	LENGUADO	BAHÍA ASUNCIÓN	2008	63	220
8	LENGUA	BAHÍA ASUNCIÓN	2008	4	5
8	LANGOSTA ROJA	BAHÍA ASUNCIÓN	2008	85	5817
8	JUREL	BAHÍA ASUNCIÓN	2008	105	12270
8	GAVILAN ALETA	BAHÍA ASUNCIÓN	2008	14	1548
8	GAVILAN	BAHÍA ASUNCIÓN	2008	12	3924
8	CORVINA	BAHÍA ASUNCIÓN	2008	87	1093
8	CORNUDA	BAHÍA ASUNCIÓN	2008	8	53
8	CAZON	BAHÍA ASUNCIÓN	2008	7	27
8	CARACOL PANOCHA	BAHÍA ASUNCIÓN	2008	105	8167
8	BONITO	BAHÍA ASUNCIÓN	2008	4	173
8	ALGA GELIDIUM	BAHÍA ASUNCIÓN	2008	71.5	13028
8	ABULON AZUL	BAHÍA ASUNCIÓN	2008	309.5	843
8	ABULON AMARILLO	BAHÍA ASUNCIÓN	2008	309.5	175
9	VIEJA	BAHÍA ASUNCIÓN	2008	31	62
9	VERDILLO	BAHÍA ASUNCIÓN	2008	51	8691
9	TINTORERA	BAHÍA ASUNCIÓN	2008	10	19
9	TIBURON	BAHÍA ASUNCIÓN	2008	15	53
9	ROCOTE	BAHÍA ASUNCIÓN	2008	6.5	154
9	PULPO	BAHÍA ASUNCIÓN	2008	15	255
9	PEZ GUITARRA	BAHÍA ASUNCIÓN	2008	35	254
9	PESCADO BLANCO	BAHÍA ASUNCIÓN	2008	90	10823
9	PEPINO DE MAR	BAHÍA ASUNCIÓN	2008	60	1906
9	MERO	BAHÍA ASUNCIÓN	2008	4	9
9	LENGUADO	BAHÍA ASUNCIÓN	2008	98	112
9	LENGUA	BAHÍA ASUNCIÓN	2008	2.5	3
9	LANGOSTA ROJA	BAHÍA ASUNCIÓN	2008	321.489997864	15230
9	JUREL	BAHÍA ASUNCIÓN	2008	138	42400
9	GAVILAN	BAHÍA ASUNCIÓN	2008	30	1439
9	GARROPA	BAHÍA ASUNCIÓN	2008	42	85
[truncated: 51,663 more rows]
